# Supplementary material for: A dual role of dLsd1 in oogenesis: regulating developmental genes and repressing transposons
Source: Nucleic Acids Res. 2019 Dec 4;48(3):1206–24. doi: 10.1093/nar/gkz1142 (PMC7026653; doi:10.1093/nar/gkz1142)
Supplement: gkz1142_Supplemental_Files [file gkz1142_supplemental_files.zip]

Archive with 5 entries (5 files):
- Supplemental Files Nov 2019.pdf
- Table S1 NAR NS.xlsx
- Table S7 NAR NS.xlsx
- Table S8.xlsx
- Table S9 NS.xlsx
