# Supplementary material for: A dual role of dLsd1 in oogenesis: regulating developmental genes and repressing transposons
Source: Nucleic Acids Res. 2019 Dec 4;48(3):1206–24. doi: 10.1093/nar/gkz1142 (PMC7026653; doi:10.1093/nar/gkz1142)
Supplement: gkz1142_Supplemental_Files [file gkz1142_supplemental_files.zip › Table S1 NAR NS.xlsx]

## Sheet: Feuil1
Table S1: Genomic coordinates of dLsd1 peaks normalized against the pre-immune IP
Chromosome	peak start	peak end
chrX	8093344	8093526
chrX	5898547	5899989
chr3L	11586851	11587006
chr3L	14759955	14760265
chr2L	2196423	2197250
chr3L	11492573	11492821
chrX	12470206	12470522
chr3R	16241352	16241606
chr3L	17011000	17011253
chr3R	10089347	10089639
chrX	1455170	1455266
chr2L	6088115	6088818
chrX	16839992	16840237
chrX	796394	796778
chr2R	21646688	21646924
chr3R	16236431	16236679
chrX	11563543	11564131
chrX	12753997	12754222
chr3R	16235650	16235904
chrX	3677412	3677769
chr3R	10356042	10356581
chrX	3676790	3677190
chr3R	30794942	30795152
chr3R	23334159	23334648
chr2R	13337204	13337480
chrX	2300907	2301180
chrX	2297489	2297735
chr3R	21618409	21618560
chr2L	2829372	2829683
chr3R	18739051	18739669
chrX	9658253	9658535
chr2L	3655868	3656232
chr3R	14024942	14025172
chr3L	15104816	15104878
chrX	6862425	6862987
chrX	4910224	4910662
chr3L	12146741	12147525
chrX	4684461	4684962
chrX	7702574	7702870
chr2L	16284599	16285047
chr2R	7779407	7779615
chr2R	17436539	17436784
chr3R	21112146	21112411
chrX	11154980	11155180
chr2R	19293135	19293431
chr2R	18806281	18806573
chr2L	22024524	22024731
chr3R	21605525	21605736
chrX	3162577	3163162
chr3R	16250534	16250918
chr3R	16249743	16250435
chrX	3136421	3136968
chr3R	20253397	20253634
chr2L	11066294	11066613
chr2L	9493693	9494621
chrX	17886434	17886722
chr3R	24582035	24582280
chrX	3718758	3718950
chrX	16552863	16553468
chr2R	6871770	6871977
chr2L	5325194	5325217
chrX	19847082	19847191
chrX	19665773	19665982
chr2L	11065213	11065414
chrX	19608335	19608384
chr2L	16526072	16526366
chr3R	24586245	24586994
chr2R	11629734	11629910
chrX	12580274	12580679
chr2R	12261353	12261852
chr3R	31221498	31222063
chr2R	14024780	14025001
chr3R	19321947	19322279
chrX	2083735	2083946
chr3L	18759246	18759375
chr3R	29774597	29774775
chr2R	6235768	6236444
chr2L	6612487	6612973
chr3R	17065423	17065730
chr3R	13976028	13976316
chrX	12574716	12575282
chr2L	13512774	13513560
chr3L	1586503	1586705
chr3L	1352075	1352398
chr3L	17590724	17590970
chrX	20158907	20159318
chrX	18368316	18368682
chr3L	21023390	21023691
chr2L	2755312	2755585
chrX	12737291	12737706
chrX	12735713	12736216
chrX	7300793	7301267
chrX	7299789	7300383
chr3R	9054251	9054514
chr3L	21014478	21014963
chrX	6662356	6662583
chrX	3949965	3950073
chr3L	21008812	21009556
chr2L	21237674	21237929
chr2L	9497452	9497660
chrX	19361136	19361343
chr2L	7809679	7809912
chr2R	18356268	18356503
chrX	5745361	5745433
chr2L	19068623	19068942
chrX	5745233	5745283
chr2R	11202350	11202845
chr2L	246673	247061
chr3L	17563731	17564095
chrX	19631954	19632252
chrX	19631457	19631867
chr3L	10683067	10683844
chr2R	16130057	16130404
chrX	11682025	11682146
chr2L	161239	161575
chr2L	221184	221699
chr3R	17717109	17717660
chr3R	5216419	5216554
chrX	3744527	3744692
chrX	3743087	3743472
chrX	3741719	3742856
chr2R	16104398	16104654
chrX	13784848	13785043
chrX	3740640	3741300
chr3R	19464111	19464336
chr3R	16702933	16703160
chr3L	19895499	19896102
chr2R	12438766	12439028
chr3R	13012431	13012671
chr2R	19456931	19457351
chrX	16094128	16094335
chr2L	6644493	6644711
chr3R	4810045	4810261
chr3L	9692340	9692867
chr2L	11806722	11807316
chr2L	11806204	11806378
chrX	3772972	3773536
chr2R	14174364	14175448
chrX	10805893	10806260
chr3L	14756329	14756758
chr3L	14755331	14755476
chr3R	16284945	16285187
chrX	3780912	3781182
chr3R	5282948	5283233
chrX	7096821	7097985
chr3R	21204791	21204989
chrX	1618803	1619282
chr3R	15290761	15291209
chr3R	15287779	15287940
chrX	3779752	3780522
chrX	3777247	3777560
chr3L	3077554	3077972
chr2R	10534933	10535367
chrX	3775804	3776568
chr3L	14757237	14757577
chr3R	16280293	16280616
chr3R	30386827	30387041
chr2R	24903789	24904196
chr3R	20782849	20783029
chrX	19522440	19522991
chr3R	4739559	4739856
chr3R	21188472	21188967
chrX	11713734	11714321
chr2R	13925395	13925757
chr3L	11118780	11118912
chrX	17738116	17738620
chr3L	2489928	2490273
chrX	9042204	9042724
chr2R	18288052	18288400
chrX	6875788	6876119
chrX	22491478	22491692
chr3R	20956982	20957187
chr3R	20957803	20958141
chr2R	12589187	12590124
chr2L	19865786	19865980
chrX	16335293	16335637
chr3R	14817770	14818379
chr3L	19896179	19897748
chr3R	5779128	5779625
chr4	481839	482106
chrX	1388567	1388790
chrX	8193111	8193370
chrX	3689145	3689378
chr3R	26041568	26043015
chr3R	17943792	17944274
chrX	11389718	11389967
chr2R	23666790	23667264
chr3R	25646890	25647271
chr3L	2635315	2635783
chrX	19637789	19637928
chr2L	15745502	15745928
chr2L	248062	248621
chr2R	9577916	9578172
chr2L	221767	222610
chr2L	19571054	19571288
chr2R	15890814	15891218
chrX	18404516	18404855
chr3R	20762284	20762481
chr2R	11204974	11205172
chrX	19886967	19887411
chrX	17651677	17651910
chr3R	15993222	15993426
chr3L	19791884	19792070
chrX	8409887	8410272
chrX	4426899	4427204
chr3R	9428325	9428614
chrX	19498029	19498456
chr3R	20778553	20778870
chrX	2041302	2041750
chrX	8410346	8410648
chrX	8891696	8891945
chr3L	5184668	5185086
chr2R	15128532	15128739
chr3R	20550818	20551287
chrX	7307540	7307894
chr2R	23580596	23581107
chrX	11817804	11817841
chr2R	6662893	6663323
chr3R	9226847	9227237
chr2L	2886638	2887012
chrX	7944890	7945137
chr2R	17869086	17869310
chrX	5901943	5902147
chr2R	11899350	11899690
chr3R	24038787	24039156
chr3R	29479294	29479494
chrX	7291069	7291424
chrX	8421095	8421466
chr2R	21313316	21313718
chr2R	18688611	18688877
chr2L	5108412	5108613
chr2L	73800	74188
chrX	617463	617800
chrX	3720377	3720649
chrX	18370749	18371657
chrX	2447699	2448095
chr3R	4453233	4453518
chrX	10744973	10745484
chr3R	31725557	31726118
chr2R	10100875	10101105
chr2L	6047770	6047988
chr2R	22729199	22729504
chr2R	7474263	7474391
chr2R	7474148	7474199
chrX	15811817	15812023
chr3L	2466769	2466953
chr2R	17871361	17871661
chr2L	6343479	6343839
chr2L	12436526	12436770
chr3L	21025527	21026766
chr3R	15410635	15410949
chr2R	17421001	17421255
chr3R	29215180	29215483
chr2L	6343368	6343427
chrX	5418058	5418269
chr3R	16764073	16764298
chr2L	16350783	16350934
chrX	4106958	4107225
chr2R	11593110	11593279
chr3L	17576474	17576705
chr2L	19158198	19158761
chr2R	7989092	7989638
chrX	21323320	21323528
chr3L	13919912	13920133
chr2L	19572613	19572786
chrX	17102280	17102561
chr2R	10110851	10111147
chr3L	11534494	11534709
chr3R	30450197	30450525
chr2L	5982451	5982641
chrX	12654146	12654713
chr2L	5979951	5980464
chr2R	15675910	15676411
chr3L	8953189	8953397
chr3R	21632985	21633355
chr3L	22824844	22825090
chr3L	5770860	5771132
chr3R	9047563	9047676
chr3L	22773478	22773748
chr2R	12869338	12869887
chr2R	13495161	13495318
chr2R	13953957	13954225
chr3R	9047732	9047981
chr2L	19426549	19426818
chr2L	3631916	3632433
chr2L	8029918	8030537
chr3R	31985624	31985974
chr3L	7726322	7726547
chr2L	6494281	6494691
chr2R	9409260	9409574
chrX	15044034	15044061
chr2L	490411	491041
chr2R	17458344	17458589
chr3L	3250498	3250817
chr2R	23850218	23850439
chr3L	11294683	11295039
chr3L	262815	262989
chrX	9164070	9164332
chr2R	23856743	23857144
chrX	16286152	16286514
chr2R	20667976	20668185
chrX	2155940	2156208
chr2R	21704449	21704843
chr3L	12408573	12408738
chrX	7696723	7696875
chr3L	3226235	3226456
chr3R	13983740	13983908
chrX	9684034	9687253
chrX	22529819	22530037
chr2L	7885198	7885624
chr3L	881670	882254
chr2R	17850610	17850969
chr2R	23659059	23659396
chr2R	20320375	20320451
chr3L	16046603	16046922
chr3R	9053071	9053338
chr2R	13225119	13225331
chrX	15320188	15320341
chr2R	12168503	12168695
chr2R	10477754	10478039
chr2R	20832046	20832215
chr2L	13191162	13191553
chr3R	5264134	5264330
chr3L	18840264	18840777
chrX	4936145	4936428
chrX	8271356	8271560
chrX	2049883	2050549
chr3R	25050206	25050371
chr2R	18652769	18653181
chr3L	11553053	11553596
chr3R	11887128	11887328
chr3R	29063561	29064294
chr2L	19133549	19133985
chr3L	131323	131900
chrX	19496904	19497257
chr2R	14771262	14771923
chr3R	9341463	9341813
chr3L	1350404	1350835
chr3R	31724894	31725209
chr2L	15746574	15746738
chrX	19496710	19496840
chr3L	16408812	16409089
chrX	8437640	8437921
chr2L	73254	73616
chrX	935019	935280
chr3R	10761026	10761355
chr3L	346927	347613
chr2R	10252277	10252569
chrX	6868293	6868688
chr3R	24229850	24230251
chr2R	23933597	23933882
chr3R	24230364	24230587
chr3L	7719231	7719495
chr3R	8669382	8669823
chr3L	749270	749444
chrX	21315870	21316129
chr2R	8237638	8237961
chr2R	15252434	15252683
chr2L	13290647	13290966
chr2R	15735056	15735614
chr3L	872482	872789
chr3R	31689218	31689522
chrX	7707129	7707330
chr2R	10124877	10124925
chr2L	6078907	6079330
chr2L	3055771	3056006
chr2R	11367245	11367523
chr2R	7653842	7654075
chr3L	18996505	18996813
chr3R	7491474	7491736
chrX	801515	801879
chr2R	14006872	14007096
chrX	7705132	7705374
chr2L	560175	560495
chrX	1664954	1665212
chr2R	6221063	6221420
chr2R	22998713	22999065
chr2R	24535282	24535575
chrX	11090258	11090505
chrX	2194352	2194776
chr2L	7576377	7576801
chr3R	12961447	12961788
chr3R	29772710	29772992
chr2L	19440634	19441029
chr3R	18398962	18399215
chrX	15626361	15626529
chr3L	17740376	17740822
chrX	7967896	7968270
chr2R	23551193	23551588
chr3R	29457144	29457645
chrX	2065107	2065440
chr2R	16830299	16830708
chr3L	20006275	20006485
chr3R	21972046	21972284
chrX	17124938	17125402
chrX	18848509	18848748
chr2R	14008152	14008737
chr2R	17097357	17097559
chr2L	7188679	7188921
chr3R	14370041	14370300
chrX	19165253	19165505
chr3R	27925827	27926346
chr3L	7435079	7435444
chr2R	22937704	22937965
chrX	10474593	10474887
chr2L	11271756	11271955
chr2R	11633344	11633546
chr2R	11632634	11632854
chrX	18848886	18849176
chr2L	1118759	1119751
chr3L	11365441	11365659
chr3L	18765768	18766076
chr2L	18839448	18839892
chr2R	21713221	21713425
chr2L	21156139	21156338
chr3R	24630103	24630376
chrX	8129640	8129878
chr2R	15861793	15862060
chrX	6678104	6678534
chr3L	20302045	20302584
chr3R	31748028	31748834
chrX	1512673	1513173
chr2R	14752180	14752529
chr2R	15861348	15861729
chrX	15298652	15298863
chr2R	20995927	20995976
chr3R	5659775	5660193
chr2R	6631542	6633257
chrX	2136669	2137111
chr2R	16731191	16731587
chr2L	357829	358089
chr3L	1035108	1035300
chr3L	16955383	16955593
chr3R	4220801	4221066
chr2L	17963216	17963429
chr3R	9039593	9039738
chr3R	19156716	19157026
chr2L	2752936	2753229
chr3R	10889308	10889516
chrX	5690047	5690386
chr2L	277095	277530
chr3R	27281110	27281921
chr2R	18411437	18411693
chr2R	11968826	11969015
chr2R	9092790	9093086
chrX	6998521	6999096
chrX	5755611	5755850
chrX	1900039	1900245
chr3L	3164975	3165283
chrX	4540627	4540998
chrX	2012055	2012961
chrX	10474423	10474521
chrX	10385046	10385283
chr2L	20417531	20417595
chr3R	13683661	13684271
chrX	1033069	1033378
chr2R	15848009	15848209
chr2R	18411914	18412219
chrX	1908020	1908216
chr3R	23819005	23819401
chr2R	20671007	20671284
chr3R	24037624	24037912
chrX	23097385	23097682
chr3L	1516969	1517530
chrX	16296353	16296737
chr3L	22871428	22871836
chr2L	20823583	20824129
chr2R	25011238	25011667
chr2R	12879814	12880432
chrX	12750619	12750968
chr3L	10856608	10856954
chr3L	24535993	24536167
chr2L	12011836	12012172
chr2R	17392444	17392645
chr2R	10555309	10555489
chr2R	8251604	8251831
chrX	6344137	6344345
chr2L	12010238	12010981
chr2L	2202059	2203468
chrX	18239387	18239627
chr2L	12003944	12004145
chrX	7710751	7711060
chr2L	2201456	2201741
chr2L	12003142	12003778
chrX	12755633	12755836
chrX	4955997	4956380
chr3L	6904069	6904324
chrX	1398873	1399576
chrX	1276286	1276386
chr3L	11298156	11298406
chr2R	13579720	13579937
chr2L	20121029	20121229
chrX	3704204	3704477
chr3L	7916243	7916420
chr2R	13015591	13015930
chr3L	10737114	10737407
chr3L	10736828	10737021
chrX	1517621	1517915
chr3R	23127876	23128089
chr2R	9110649	9110943
chr3R	16205133	16205361
chrX	17841992	17842322
chr3R	24805098	24805411
chr2R	16850328	16850532
chr3L	13036645	13036984
chrX	17852464	17852891
chr2L	4403121	4403364
chr2R	22640071	22640311
chr3R	25258695	25259081
chrX	18843494	18843812
chrX	7102159	7102420
chr2L	19430406	19430856
chr3L	8178280	8178555
chr3L	22074446	22074576
chrX	11359090	11359357
chr2R	14352058	14352377
chr2R	22212639	22213003
chr3L	20786030	20786334
chrX	9605831	9606071
chr2L	12097694	12097945
chr3R	8349694	8349897
chr2R	19289985	19290191
chr2L	6967433	6967812
chr3R	20035867	20036187
chr3R	22580605	22580881
chr3L	21335059	21335307
chrX	5737733	5738264
chr3R	24850483	24850703
chrX	9600823	9601166
chrX	23105694	23106241
chr3L	20787924	20788277
chr3R	4381106	4381429
chr3R	21875119	21875388
chr2L	203620	203851
chrX	10366072	10366381
chr2R	6741747	6741956
chr3L	871766	871933
chr2L	10437337	10437658
chr3L	22460971	22461188
chr2R	6648453	6648749
chrX	8240513	8240746
chrX	7721943	7722182
chr2L	21344374	21344724
chr3R	26461355	26461581
chr3R	24753588	24753981
chr2R	10123968	10124484
chr3L	6964567	6964796
chr2R	22641215	22641464
chr3L	16011621	16011842
chr2L	2999075	2999330
chrX	6346907	6347132
chr2R	7248969	7249183
chr2R	6501801	6502036
chr3L	1295469	1296158
chr3R	18667484	18668009
chr2R	8649410	8649661
chr3L	14991908	14992430
chr2L	15333674	15333809
chr3R	7474669	7475061
chr2R	23554338	23554804
chr2L	4811514	4812063
chr3L	5583105	5583919
chr2R	20111193	20111508
chrX	12905673	12906028
chr3L	14028900	14028937
chr3R	4852461	4852716
chrX	9693839	9694049
chr2R	24869756	24869967
chrX	11108078	11108370
chrX	12751481	12751722
chr3R	29199905	29200365
chrX	12905544	12905618
chr3R	30195543	30195987
chr2R	6647950	6648302
chr3R	15803614	15803783
chr2L	12007025	12007640
chr2L	20821763	20822197
chr2L	3144745	3144989
chrX	15084624	15085032
chr3L	20949529	20949745
chrX	9584306	9584696
chr3L	8338973	8339244
chr3R	11581406	11581779
chr2R	8241847	8242274
chr3R	29723150	29723615
chr3R	13402918	13403484
chrX	9579980	9580252
chrX	9556453	9556711
chr3L	6218569	6218761
chr2R	24965004	24965273
chr2L	16719823	16720082
chr3L	14029022	14029295
chr2R	20245233	20245594
chr3R	18743748	18743891
chr3L	685483	685724
chr3R	15857511	15857805
chr3R	20824274	20824603
chr2L	18705662	18705912
chr3L	606515	606900
chr2L	5907192	5907557
chr3R	8932066	8932274
chr2R	14357202	14357466
chr3R	24169515	24169699
chr2L	17477815	17478131
chr3R	8305235	8305419
chrX	23007575	23007803
chr2R	18184051	18184283
chrX	16683781	16684129
chr2L	6967983	6968316
chr3R	14373589	14373785
chrX	11709887	11710196
chr3R	21097611	21098061
chr4	1084804	1085010
chr3L	7970501	7970709
chrX	2727617	2727828
chrX	8709511	8709879
chrX	18783386	18783852
chr2R	7676300	7676528
chr2L	9757977	9759192
chr3R	4714073	4714356
chr2R	14302700	14302925
chrX	13397044	13397145
chr3L	21954871	21955372
chr2R	7466673	7466899
chr2L	7782861	7783090
chr2R	23870174	23870387
chrX	12752161	12752472
chrX	12751832	12752104
chr3L	20401349	20401899
chr2L	3580762	3581091
chrX	16610566	16611054
chr2L	10743883	10744102
chr3R	8944876	8945176
chr3R	21446448	21446861
chr3L	18801235	18801579
chr2R	22492123	22492326
chr2L	21828524	21828826
chrX	1239795	1240187
chrX	8606255	8606470
chr3R	21671629	21671972
chr3L	20540921	20541138
chr2L	8511727	8512003
chr3L	7249244	7249435
chr3R	10407126	10407442
chr3R	18412525	18413222
chrX	12765115	12765416
chr3R	12439492	12439704
chrX	13612057	13612061
chr3R	24518148	24518384
chr2R	23994893	23995206
chr3R	16987610	16987839
chrX	18101201	18101411
chr2L	102181	102562
chrX	12903349	12903663
chr3R	5742266	5742664
chr3R	25249208	25249467
chrX	769799	770070
chr3L	18109458	18109667
chr3R	9512842	9513267
chr3R	9710908	9711139
chr3R	25265707	25265950
chr3R	29223357	29223581
chrX	7911906	7912241
chr3L	14982660	14982974
chrX	18101765	18102139
chr2L	13219729	13220077
chr3R	24318264	24318535
chrX	2158750	2159177
chr2L	544516	544748
chr2R	17430875	17431148
chr3R	12350512	12350734
chr3R	15131659	15132144
chr3L	16661478	16661697
chr3R	9266725	9267025
chrX	8676872	8677194
chr2R	21011720	21012061
chrX	11888187	11888447
chr3L	22065735	22066007
chr3L	13114096	13114370
chr3L	18748519	18748780
chr3L	21536892	21537163
chr3L	8297072	8297186
chr2L	2874762	2874937
chr3R	4952425	4952855
chrX	7931181	7931499
chr3L	2589268	2589472
chr3L	4403244	4403636
chr3R	27116492	27116828
chr2L	7388029	7388382
chr3R	16186821	16187081
chr3R	24058094	24058385
chrX	5309026	5309361
chr2L	7203988	7204440
chr3L	11833374	11833681
chr3L	14559815	14560079
chr2L	17410496	17410672
chr2R	12915760	12916113
chr3R	4390243	4390369
chrX	13154846	13155109
chr2R	21183153	21183367
chrX	7908771	7908968
chr3R	8660203	8660513
chrX	6698234	6698645
chr2R	20835811	20836115
chr3L	2265607	2265974
chrX	7934682	7934981
chr2L	3478266	3478461
chr3L	11123090	11123462
chr3L	9859716	9859916
chrX	20394192	20394452
chr3L	648380	648572
chr3L	11252090	11252357
chr3R	11962769	11963310
chr3L	16588174	16588596
chr3R	12980679	12981230
chr3L	12336474	12336683
chr3L	14274165	14274326
chrX	20250955	20251526
chr2R	22700714	22701020
chr3R	26229995	26230289
chr2R	11297278	11297541
chrX	5332386	5332864
chr2L	3656629	3657041
chrX	17827046	17827745
chr3R	30806847	30807130
chr3L	8299592	8299826
chr2R	17444718	17444897
chrX	20169909	20170269
chr3L	11210446	11210853
chr3R	25069626	25069954
chr2R	9552477	9552933
chr3L	6188652	6189315
chr3R	22424629	22424950
chr3L	13044410	13044585
chrX	13094148	13094505
chr2L	7423511	7423837
chr3L	8575693	8576169
chr3L	22741313	22741975
chr3L	17425217	17425436
chr2R	23523461	23523941
chrX	6824187	6824496
chr3L	18672900	18673437
chr3L	15580510	15580777
chrX	7920030	7920463
chr3R	10788086	10788624
chr3R	27288340	27288858
chr2L	1704801	1705095
chr3R	30888765	30888992
chr3R	24870544	24870712
chr2R	18160364	18160698
chr3R	20830294	20830484
chr3R	20579793	20580047
chr2L	14490443	14490879
chr2R	9847657	9848068
chr3L	12754714	12754979
chr2L	3662405	3662666
chr3R	10412832	10413343
chr3L	20730180	20730550
chr3L	22945194	22945643
chr3L	14790083	14790533
chr2R	7959661	7959882
chr2R	12033844	12034089
chr3L	17907763	17908006
chr3R	31713182	31714024
chrX	9658671	9659086
chrX	16803235	16803526
chr2L	4976858	4977211
chr2R	10309718	10309952
chr3R	19147452	19147792
chr2R	23978336	23978676
chrX	7109889	7110161
chrX	19667334	19667519
chr2L	5461150	5461472
chr2L	1980559	1981124
chrX	10846840	10847358
chr3L	11765623	11766025
chr3L	8534415	8534759
chrX	6673854	6674099
chr2L	13835050	13835248
chrX	2158439	2158662
chr2L	21623483	21623785
chr3R	30806523	30806766
chr2L	2130157	2130506
chr2R	8939788	8939975
chr2R	7889261	7889661
chr3L	5603934	5604375
chr2R	20562172	20562502
chr2L	20822775	20823163
chr2R	14307240	14307561
chr2R	22646308	22646580
chr3L	3814063	3814522
chr3R	4333967	4334230
chr2R	20836297	20836678
chr2L	5009479	5009980
chrX	9162045	9162233
chr2L	6098819	6099142
chr2L	18943882	18944642
chrX	11905266	11905591
chr3L	7867430	7867669
chrX	12763606	12763811
chr3L	22835294	22835677
chr2R	6757174	6757352
chr2L	14354894	14355413
chr3L	14051108	14051342
chr3R	19162174	19162434
chr3R	21660930	21661140
chr2R	9177146	9177497
chr3R	11590077	11590330
chr3L	12125069	12125252
chrX	18512345	18512715
chr3L	15554277	15554694
chr2R	22934071	22934363
chrX	13112471	13112655
chr3R	12369217	12369406
chr3R	10882160	10882397
chr3R	9510193	9510481
chr2R	8907378	8907789
chr2R	22670593	22670963
chr3L	18901454	18901779
chr2L	298205	298293
chrX	2443889	2444117
chr2L	5724506	5724901
chrX	2145199	2145600
chr2R	21170890	21171240
chrX	8901617	8901819
chr2L	7037800	7038172
chr3R	21218939	21219361
chr2R	13230328	13230866
chrX	1349415	1349625
chr3R	21111194	21111833
chr2L	19053879	19054863
chr3R	23723471	23723550
chr3R	23943009	23943488
chrX	6255737	6255976
chrX	9196286	9196601
chr3L	8289784	8290111
chrX	13990684	13991020
chr2L	1150685	1150908
chr2R	23396554	23396846
chrX	7728722	7728908
chr3R	30015166	30015615
chr2L	6787577	6787899
chr3R	11796933	11797149
chr2L	3872335	3872591
chr2L	6786819	6786986
chrX	16836253	16836496
chr3L	13486694	13486909
chr2L	16356599	16356955
chr3L	8534888	8535367
chr3R	31669024	31670429
chrX	1135198	1135387
chrX	7110233	7110518
chr2R	9693356	9693561
chrX	9256097	9256302
chrX	18635354	18635578
chr3R	4402943	4403215
chrX	10460597	10460921
chrX	11325287	11325504
chr2L	4891948	4892329
chr3L	11295871	11296070
chr3R	18758934	18759173
chrX	15139234	15139816
chr2R	14308052	14308263
chrX	16751837	16752073
chrX	5560572	5560822
chr3R	15095677	15095993
chrX	16216902	16217484
chr2R	11528190	11528445
chr2L	6338332	6338523
chr2L	17484138	17484476
chr2R	10096818	10097039
chr3R	15361525	15361861
chr3L	12471544	12471909
chr3R	29220011	29220330
chr2L	9897378	9897718
chr2R	19442168	19442509
chrX	15319241	15319736
chrX	15332961	15333337
chr3R	4433697	4434077
chr2L	20066265	20066494
chr2L	6068964	6069166
chr2R	15934559	15934848
chr3L	4138953	4139170
chr3R	17043367	17043730
chr2L	5805283	5805471
chr2R	22940826	22941030
chr2R	24599795	24600063
chr2R	12996276	12996689
chr3R	15275105	15275339
chr3L	18898846	18899323
chr3R	5588237	5588483
chr2L	5524121	5524434
chr3R	19644903	19645108
chr3R	31772068	31772326
chrX	6291123	6291440
chr2R	9988982	9989290
chrX	9106919	9107174
chr3R	23752756	23752945
chr3R	29834854	29835294
chr2R	14618623	14618863
chr3L	3374136	3374372
chr3R	9240105	9240374
chr2L	855299	855586
chr2R	8106109	8106461
chr2R	10066439	10066802
chrX	11720268	11720638
chr2L	1077663	1078166
chr2L	6488950	6489160
chrX	647129	647409
chr2R	6636406	6636544
chr2R	17665437	17665845
chr3R	20850400	20850720
chr2L	20675894	20676120
chr2R	6242123	6242362
chr2L	15271819	15272144
chr3R	5251471	5251932
chr3R	24226822	24227134
chr2R	24114223	24114480
chr3R	8340829	8341159
chr2R	20623329	20623666
chr3L	16581409	16581765
chr2R	22420239	22420412
chr3R	9777784	9778199
chr3L	16580140	16580365
chr3R	29493279	29493646
chrX	19683065	19683859
chrX	8720359	8720567
chrX	15734001	15734424
chr2L	14409535	14409852
chr3R	5660411	5660736
chr2L	9521000	9521294
chr3R	8747621	8747850
chrX	16553748	16554023
chr2R	11679274	11679574
chr3R	24654928	24655254
chr2L	19508435	19508951
chr2R	21128235	21128639
chr3L	16381107	16381886
chr3L	6488499	6488710
chr3L	9426788	9427078
chr2L	7412258	7412418
chr2L	10200913	10201128
chr3R	4478592	4478932
chr2R	24525828	24526173
chr3L	319385	320195
chr3R	8801201	8801731
chr3R	8356847	8356902
chrX	5622405	5622684
chr3R	32068373	32068719
chr3L	7912167	7912548
chr3R	30912403	30912894
chr3R	27924899	27925269
chr2L	568034	568430
chr3L	6184400	6185223
chr2L	21629670	21629973
chrX	6287790	6287965
chr3R	19644187	19644357
chr2R	17590618	17590916
chr2R	23746620	23746798
chrX	15582897	15583172
chr2R	12528745	12529101
chr3R	16342063	16342311
chr3L	10898892	10899090
chr3L	11295784	11295784
chrX	19851988	19852169
chr2L	5949067	5949553
chrX	10768323	10768472
chr2R	17005052	17005559
chrX	18788158	18788478
chr3R	11216229	11216548
chrX	1322242	1322489
chr2R	12980499	12981185
chr2R	9842418	9842632
chrX	12582901	12583137
chrX	13782134	13782430
chr2L	20656153	20656344
chr3L	18105827	18106109
chr2R	18277162	18277352
chr3R	8676579	8676883
chrX	11124516	11125315
chr2L	1172689	1172954
chrX	9243493	9243763
chr3L	13477140	13477560
chrX	17830760	17831041
chr3R	18164298	18164608
chr2R	9308301	9308720
chrX	16559752	16559857
chr3R	4820892	4821547
chr3R	9563494	9563919
chr3L	8974609	8975045
chrX	12463018	12463592
chrX	16593269	16593630
chr3R	20008344	20009092
chr2R	24606895	24607178
chrX	16655725	16655970
chr3L	17654254	17654487
chr2L	3376580	3376902
chr2R	23988241	23988693
chrX	1341999	1342272
chrX	4100964	4101170
chrX	12017902	12018822
chrX	3671372	3671660
chrX	11367992	11368327
chr3L	1861566	1862311
chr3R	4645495	4645852
chr3R	5232014	5232456
chr2R	24793387	24793580
chrX	16942757	16943147
chrX	6279207	6279397
chr3R	22491315	22491634
chr3L	9854594	9855222
chr3L	13017779	13017991
chr3R	22639075	22639732
chr2R	23957239	23957617
chr3L	12693206	12693244
chr3L	3192378	3192718
chr3R	19902849	19903625
chr3R	29835428	29835567
chr2R	11890275	11890760
chr3R	17002236	17002583
chrX	758869	759350
chrX	5329238	5329484
chr2L	1987621	1987925
chr2L	16287516	16287986
chrX	5420700	5421132
chr2R	9958793	9959030
chrX	20165901	20166032
chr2L	16329032	16329300
chrX	4686877	4687103
chr3R	31747533	31747913
chr3R	26725107	26725374
chr3R	15408218	15408877
chrX	2172391	2172666
chr4	43700	43907
chr3L	21841176	21841553
chr2L	16533319	16533543
chr2L	7984105	7984300
chr3R	6382716	6383261
chr3L	3376633	3376892
chr2L	16532696	16533108
chrX	20257252	20257361
chr2R	15213450	15213928
chr3L	17619311	17619526
chr3R	25624610	25624856
chrX	6590652	6590967
chr2R	17592843	17592885
chr2L	8198874	8199149
chr2R	15931847	15932103
chr3R	5547702	5547928
chr2R	14216442	14216842
chr3R	28336369	28336634
chr2L	2217217	2217446
chr3L	17238222	17238420
chrX	10768530	10768797
chr2R	17514148	17514423
chr2R	12981264	12981504
chrX	2270610	2270981
chrX	19696951	19697415
chrX	9585610	9586235
chr3L	5360156	5360464
chr3R	5256914	5257230
chrX	6654563	6654862
chr3L	19635710	19635876
chr3L	4626909	4627374
chr3L	17557716	17557960
chr2L	18831114	18831412
chr3R	20309419	20309632
chrX	7935866	7936345
chr3R	30808634	30808828
chr3R	29228965	29229572
chrX	11893677	11894269
chr3L	22407783	22408006
chr3R	22447986	22448225
chrX	3672162	3672346
chr2L	15039343	15039692
chrX	16968584	16968797
chr2L	12546638	12546872
chrX	9930887	9931133
chr2R	16955146	16955386
chr2R	23547754	23548223
chr3L	8525122	8525369
chr3L	21317903	21318138
chr2L	18590704	18591073
chr2L	8370330	8370722
chrX	2713960	2714191
chrX	17886925	17887511
chrX	18366179	18366527
chr3L	15816295	15816516
chr2R	10819770	10819986
chrX	16640281	16640546
chrX	15482259	15482473
chr2R	17871791	17872222
chr3R	10696324	10696726
chr3R	6380193	6380444
chr2L	18695465	18695712
chr2L	1169900	1170228
chr2L	2226152	2226501
chr3L	17668995	17669436
chr3R	15371824	15372050
chr2R	8901253	8901572
chr3L	5768819	5769143
chrX	1476892	1477190
chr3R	20327783	20328177
chr3R	6350686	6351057
chrX	21035300	21035587
chr2L	16257398	16257758
chr2R	22374959	22375166
chr2L	815847	816080
chr3R	30459138	30459397
chrX	1370312	1370779
chrX	13387428	13387626
chr2L	20797573	20797783
chr3R	7067129	7067599
chrX	14580453	14580664
chr2L	3862526	3862724
chrX	4105929	4106211
chrX	10857433	10857791
chrX	9554443	9554712
chr3L	264099	264567
chr3L	22288537	22288698
chr2L	22018992	22019327
chr3R	10143986	10144285
chr3L	681965	682058
chrX	15462421	15462921
chr3L	13513061	13513561
chr2L	10767865	10768038
chr3R	22023172	22023387
chrX	8898159	8898389
chrX	11854812	11855116
chrX	16441167	16441579
chr3R	13812890	13813206
chr3R	18274411	18274797
chr2R	17062543	17062883
chrX	16073353	16073660
chr2R	6696511	6696842
chr3R	25127469	25127666
chr2R	6673381	6673698
chr3R	8030574	8030877
chr3R	26866760	26866962
chrX	2698512	2698752
chr2L	19045071	19045500
chr2R	22317418	22317767
chrX	13211456	13211745
chr3L	21539326	21539415
chr2R	8122696	8123142
chr2R	17766775	17767197
chr3R	24719478	24719745
chr2L	16491313	16491575
chr3R	16146657	16147203
chr3R	20021141	20021337
chr3R	21223473	21223731
chr2L	8364642	8364857
chr3L	1247750	1248078
chrX	6524205	6524506
chrX	19652034	19652280
chr2L	8403242	8403678
chrX	13159464	13159928
chr2L	2759644	2759967
chrX	18863675	18863988
chrX	4649783	4650006
chr3R	31571910	31572126
chr3R	29153181	29153616
chr2L	19582239	19582455
chr2R	9137549	9138060
chr2R	5782486	5782958
chrX	18499915	18500070
chr2R	6675765	6675959
chrX	3948994	3949257
chrX	13563568	13563783
chr3R	11244017	11244290
chr3R	29806763	29807192
chr3L	7348062	7348260
chrX	19597660	19598099
chr2R	14935393	14935620
chr2L	2976851	2977071
chr3L	3319172	3319617
chr3R	11243715	11243925
chr2R	12631775	12632421
chr3R	29503456	29503765
chr2L	850763	850979
chrX	17631972	17632271
chrX	7933372	7933704
chr2R	10025790	10025880
chr3R	5612992	5613311
chr2R	14270050	14270844
chrX	15844128	15844389
chrX	6037153	6038003
chr3L	1034889	1035020
chr3L	1639314	1639646
chr3R	8650641	8651064
chrX	1669255	1669385
chr3R	11749932	11750233
chr3L	19618495	19618747
chr2R	24133601	24133815
chr2R	16178437	16178647
chr2R	12514635	12514903
chr2R	7489122	7489921
chrX	1879522	1880374
chrX	8273343	8273563
chrX	19495265	19495756
chrX	5689315	5689916
chrX	5755038	5755326
chr2R	6872078	6872553
chr3R	9258372	9258677
chrX	2698111	2698364
chr3R	21348968	21349279
chrX	7901214	7901526
chr2L	15248184	15248506
chr3L	5752191	5752536
chr2R	14170337	14170739
chr2L	18688789	18689004
chr3R	22356732	22356775
chr3R	29062856	29063251
chrX	15333400	15333483
chr4	696690	697064
chr2R	18639148	18639401
chr3R	14056776	14057195
chr2L	10009306	10009523
chr2L	20417125	20417438
chr3R	29591636	29592281
chrX	5322555	5322852
chr3L	17644952	17645240
chr3R	30039505	30039966
chrX	15857720	15858016
chr2R	10416982	10417252
chr2L	8464356	8464653
chr2L	10260969	10261293
chr3L	17846874	17847315
chrX	15887271	15887473
chrX	20159672	20160089
chr2L	6050757	6050949
chrX	1353955	1354202
chr2R	17015722	17016119
chrX	10585339	10585550
chr3R	29027242	29027411
chr2L	18826645	18826971
chr3L	9889113	9889319
chr2R	13495012	13495079
chr2R	23632288	23633055
chr2R	24768077	24768382
chr3L	7360512	7360715
chr2R	21160488	21160715
chr3L	9704208	9704525
chr3R	7967911	7968141
chrX	13563852	13564055
chrX	8650885	8651104
chr2L	1884497	1884867
chrX	10086609	10086869
chr2R	14503781	14504132
chr2R	17781793	17782064
chr2R	22688809	22689373
chr3L	10664603	10664866
chr2L	8042755	8042946
chr2R	18094675	18095101
chrX	15076095	15076321
chr3R	8652646	8653161
chrX	17599471	17599718
chr3L	1307421	1307641
chrX	19865963	19866295
chrX	16323029	16323397
chrX	17159799	17160174
chr3L	11627935	11628094
chr3L	19991731	19991996
chr3L	14632468	14632685
chr2R	23865249	23865491
chrX	5665800	5666248
chr3R	9515815	9516141
chr2L	825822	826056
chr3R	22587498	22587952
chr3R	5086721	5087362
chr2R	20587382	20587656
chr2R	18440816	18441046
chr3L	14001970	14002214
chr2L	250516	251055
chrX	12595402	12595763
chr2R	21282221	21282487
chrX	245729	246135
chrX	17850208	17850618
chrX	10478663	10478915
chr2R	24033713	24034068
chr3L	8197626	8197983
chr2L	20350196	20350563
chr2R	19178560	19178805
chrX	9250183	9250545
chr3R	25039091	25039544
chr3L	16090237	16090551
chrX	625455	625500
chr2R	13991007	13991267
chr2R	16124795	16125036
chrX	21323660	21324215
chrX	18893428	18893688
chr3R	5824408	5824665
chr3R	15263232	15263698
chr2R	18157874	18158331
chrX	20423765	20424055
chr2L	2375643	2376377
chr2R	17547480	17547861
chr2R	9891476	9891685
chr3R	19403164	19403527
chrX	15869934	15870165
chr3L	17513932	17514390
chr2L	18968672	18969099
chrX	6699200	6699513
chr3L	9366935	9367466
chr3L	1947446	1947699
chr2L	8365562	8366147
chr3R	23958356	23958574
chr3R	24944914	24945181
chrX	3936115	3936438
chr3R	23355917	23356217
chr2R	10429543	10430041
chr3R	9401180	9401379
chr2R	16098625	16098832
chr2R	16196899	16197325
chr2R	17419510	17419999
chr3L	14409381	14409969
chr3R	19905111	19905243
chr3R	5624003	5624387
chr3R	9590807	9591252
chr2R	7278045	7278327
chr2L	11516994	11517193
chr2L	10405105	10405305
chr3R	24816955	24817196
chr3R	14286435	14286560
chr2R	17469102	17469314
chr3R	11749477	11749696
chr3R	9763035	9763375
chrX	17148308	17148614
chr3R	29039000	29039426
chr3R	20634717	20634980
chrX	5900100	5900308
chr2R	22807005	22807226
chr2R	6810866	6811211
chr2L	2037573	2037923
chrX	20510536	20510908
chr3L	15304480	15304797
chr2R	20327301	20327478
chrX	4322422	4322849
chrX	12631385	12631919
chrX	19579570	19580189
chrX	10764278	10764563
chrX	15795943	15796368
chr3L	11789894	11790169
chr3L	6743628	6744072
chrX	6694797	6695285
chr2L	15264605	15264851
chr2L	6480667	6481658
chrX	11694954	11695630
chrX	13624711	13624988
chr2L	21237200	21237577
chr3L	6743050	6743273
chrX	629260	629694
chrX	17709918	17710358
chrX	11887081	11887471
chrX	13370870	13371104
chr2R	14770773	14770988
chr3R	23157660	23158041
chr4	1031649	1031830
chrX	23013235	23013716
chr3R	24290032	24290261
chr2R	12636486	12636784
chrX	13090984	13091229
chr2R	7916673	7916959
chrX	142065	142248
chrX	13090203	13090577
chr3L	19870874	19871189
chr3R	26260988	26261733
chrX	13128854	13129078
chr2R	19137077	19137561
chr3R	22726672	22727154
chr2R	6662028	6662378
chrX	16448436	16448757
chr3R	14740747	14741752
chr2L	3771371	3771879
chr3L	21433245	21433446
chr3R	21127354	21127637
chrX	18647959	18648250
chr3R	23992938	23993245
chr3R	7124257	7124658
chr2L	4882981	4883428
chr2R	14963061	14963333
chrX	13128603	13128787
chrX	17702977	17703500
chr3L	12138563	12138901
chr2R	6985734	6986046
chr3L	540443	540951
chr3R	7907279	7907682
chr2L	8083045	8083450
chr2L	19493177	19493606
chrX	11154215	11154268
chrX	11716078	11716980
chr3R	30045975	30046582
chr3R	22750646	22750771
chrX	11621602	11622030
chr3R	11967282	11967701
chrX	5421638	5421862
chr3L	7381478	7381781
chr2L	9894990	9895128
chrX	12653537	12654070
chrX	16598439	16599525
chrX	18647020	18647630
chrX	11339415	11339803
chr2R	24174280	24174936
chr2R	16856124	16856434
chr2R	8950953	8951353
chrX	21053996	21054201
chr2L	16679958	16680211
chr3L	12277539	12277808
chr2R	8724229	8724429
chr3R	17718177	17718707
chr3R	10109922	10110523
chr3L	9714155	9714530
chrX	14826017	14826375
chr3L	3818553	3818899
chr3L	13965107	13965325
chr3R	14625625	14625783
chr4	69135	69518
chr2L	12434520	12434786
chrX	21116897	21117390
chr3R	4319571	4319743
chr2L	2885707	2886093
chr3R	20558155	20558383
chr3R	20948552	20948946
chr2R	10026681	10026933
chr2L	20918777	20919017
chr2R	18421222	18421524
chr3R	30208767	30209185
chr2L	21142126	21142476
chrX	17078660	17078911
chr3L	1756135	1756362
chr3R	27937682	27937908
chr3R	31812500	31812574
chr2L	4847408	4847978
chr2R	15218155	15218444
chr3L	11120594	11120797
chrX	4205893	4206106
chrX	6225658	6226025
chr3R	24876433	24876643
chrX	635421	636090
chrX	5746758	5747386
chrX	3719428	3720200
chrX	11369339	11369599
chr3R	15196123	15196635
chr2R	15217865	15218072
chr3L	21507375	21507830
chr3R	25482616	25483080
chr2R	16102570	16102838
chrX	6803474	6803925
chr2R	23907578	23907881
chrX	16333402	16333880
chr2R	12612487	12613200
chr3L	4103562	4103703
chr3R	25123373	25123559
chr3L	9430213	9431010
chr2R	17027203	17027671
chr2R	19164111	19164314
chrX	15860131	15860199
chr2L	18319951	18320278
chr2L	5278354	5278744
chr3L	258051	258303
chr3L	16412587	16412844
chr3R	11221784	11221982
chrX	16278081	16278551
chrX	16637798	16637959
chr2L	17384570	17384782
chrX	17578986	17579399
chr2L	19735891	19736121
chr2L	10517125	10517461
chrX	8061286	8061912
chr3L	6550530	6550837
chrX	16422619	16422845
chr2L	5943632	5944089
chr2R	10438010	10438235
chrX	8560175	8560831
chr3R	29868657	29868871
chr3R	8243843	8243990
chr3L	7978528	7979238
chr3L	7528345	7528885
chrX	9356048	9356684
chr2R	10032846	10033080
chr2R	18760465	18760991
chrX	8061012	8061149
chr3R	30021989	30022578
chrX	19638230	19638516
chr3R	27069555	27069724
chrX	16637294	16637606
chrX	15834976	15835041
chrX	16422213	16422395
chr2L	17383956	17384336
chr3R	6368209	6368607
chrX	5084688	5084945
chrX	15761075	15761476
chrX	19639005	19639248
chr3R	6368850	6369139
chr3R	13012009	13012209
chr3R	27069961	27070336
chr3R	16625157	16625445
chrX	11678823	11679157
chr3L	14036906	14037135
chr2L	5980785	5981245
chrX	655706	656340
chrX	16373093	16373318
chr2R	21501764	21502357
chr3L	4626028	4626273
chr2L	16887727	16888100
chr2L	5981478	5981937
chrX	8517076	8517536
chr3R	13714999	13715278
chr3L	22872014	22872245
chr3L	9402187	9402513
chr3L	9401894	9402116
chrX	14839008	14839472
chrX	19565158	19565597
chr3R	24662179	24662342
chr3L	7328277	7328842
chr3R	30601801	30601966
chr3L	20348178	20348557
chr3R	24661759	24661982
chr3R	21064341	21064738
chr2L	10221248	10221493
chrX	21281229	21281479
chr2L	20311119	20311389
chr3R	12997884	12998310
chr3L	15588903	15589119
chr3R	25472843	25473229
chr3L	19817873	19818370
chrX	15835106	15835698
chr2L	10989046	10989538
chr3L	3148015	3148447
chrX	13285505	13285924
chr3L	7369962	7370077
chr3R	28888176	28888210
chr3R	5648970	5649246
chr3L	2554124	2554516
chrX	19744079	19744553
chr3L	11822722	11822934
chr3L	184402	184631
chr2L	6723146	6723517
chr3R	5648541	5648873
chr2L	7032567	7032784
chrX	21373773	21374266
chrX	19521745	19522344
chrX	11792323	11792774
chr2L	8239763	8240092
chr3L	12514806	12516205
chrX	279368	279665
chr2R	14173701	14174187
chr3R	13661149	13661386
chrX	15891880	15892297
chrX	20236114	20236410
chr3R	15793319	15793834
chr2R	17535777	17536059
chrX	1773630	1773924
chr2R	19424692	19425131
chr3R	26536491	26536533
