# Supplementary material for: A dual role of dLsd1 in oogenesis: regulating developmental genes and repressing transposons
Source: Nucleic Acids Res. 2019 Dec 4;48(3):1206–24. doi: 10.1093/nar/gkz1142 (PMC7026653; doi:10.1093/nar/gkz1142)
Supplement: gkz1142_Supplemental_Files [file gkz1142_supplemental_files.zip › Table S7 NAR NS.xlsx]

## Sheet: Feuil1
Table S7. List of the differentially expressed transcripts in ovaries depleted for dLsd1 by RNAi compared to control ovaries
Shown are Log2 fold change and adjusted Benjamini & Hochberg p-values.
SystematicName	Log2 fold change	Adjusted BH p-value
SystematicName	logFC	adj.P.Val
FBtr0300095	-4.98451	0.00533538
FBtr0300087	-4.18561	0.0047057
TC239464	-4.12957	0.00423518
IP07237	-4.06914	0.00366419
TC256028	-4.01976	0.00330959
FBtr0300089	-4.00669	0.00364324
RE36839	-3.84515	0.00354414
NP12807930	-3.80389	0.00475023
TC240085	-3.50302	0.00149297
TC238275	-3.40258	0.0011688
NP12807816	-3.14511	0.00449074
IP06132	-3.11342	0.0011688
IP10447	-3.08696	0.000694977
FBtr0080907	-3.03325	0.00144392
SD26211	-2.99223	0.00220382
A_09_P203700	-2.97575	0.00547359
TC235712	-2.9728	0.000772386
SD14423	-2.97043	0.0008087
SD14423	-2.97043	0.0008087
FBtr0088816	-2.96842	0.00108227
TC250018	-2.95376	0.00103493
FBtr0301837	-2.94861	6.01778e-05
TC239901	-2.93412	0.00103493
FBtr0080906	-2.93057	0.000694977
FBtr0072954	-2.91445	0.000111463
TC242130	-2.90942	0.00272497
SD10530	-2.85898	0.00229924
CA803262	-2.82479	0.0018581
FBtr0085987	-2.80063	0.00686302
TC241404	-2.79108	0.00326942
FBtr0071519	-2.78854	0.0051376
FBtr0344082	-2.77916	0.00103493
TC238104	-2.76494	0.00142514
TC249606	-2.76469	0.000516404
FBtr0343341	-2.75917	0.00625306
FBtr0072164	-2.72392	0.00674384
FBtr0080592	-2.68703	0.00158133
FBtr0085196	-2.6814	0.00240456
CO299137	-2.67853	0.00117583
FBtr0336897	-2.63252	0.0011688
TC248837	-2.62968	0.0025129
FBtr0075511	-2.60369	0.000839828
FBtr0089123	-2.60208	0.00187608
CO262755	-2.59827	0.00144392
FBtr0089747	-2.58923	0.00145595
TC244689	-2.56549	0.00145595
TC248750	-2.51272	0.00158133
SD07644	-2.49734	0.00222202
FBtr0308235	-2.47766	0.00190988
FBtr0089965	-2.47404	0.00374968
TC237080	-2.44496	0.00212468
FBtr0085210	-2.40069	0.00103493
FBtr0081729	-2.39297	0.000694977
FBtr0088260	-2.38729	0.00103493
FBtr0074524	-2.35848	0.00158133
FBtr0080449	-2.33951	0.000944602
FBtr0074523	-2.27168	0.00211372
NR_001992	-2.26741	0.0429238
FBtr0300203	-2.26432	0.000111463
NP029217	-2.26176	0.00145595
SD08734	-2.25946	0.000516404
TC243250	-2.25609	0.00144392
TC243250	-2.25609	0.00144392
FBtr0301607	-2.23711	0.00373889
FBtr0083078	-2.23386	0.00109461
FBtr0089561	-2.22808	0.00262325
NR_026600	-2.22464	0.00240756
RH61266	-2.21651	0.000516404
FBtr0345120	-2.21088	0.00144392
FBtr0084809	-2.20514	0.00103493
FBtr0100591	-2.19917	0.00398954
FBtr0081254	-2.19229	0.000694977
FBtr0006151	-2.18833	0.00183227
TC240336	-2.15581	0.00117583
FBtr0074520	-2.14033	0.00188869
FBtr0076209	-2.13787	0.0023152
FBtr0086622	-2.12974	0.00142306
NP12807877	-2.11931	0.0161629
FBtr0085200	-2.0791	0.0017823
FBtr0306642	-2.07397	0.0015462
FBtr0089694	-2.06427	0.00288635
FBtr0086143	-2.06298	0.00145595
NR_047980	-2.05504	0.00103493
FBtr0336685	-2.04568	0.00384244
FBtr0079441	-2.03822	0.00211372
NR_001599	-2.03201	0.00931336
TC243925	-2.02896	0.000694977
RH25742	-2.02264	0.0011718
TC247883	-2.01654	0.000694977
TC222027	-2.01211	0.00119062
FBtr0081122	-2.00649	0.00257554
TC256428	-2.00271	0.000827278
FBtr0082686	-1.985	0.00145182
RE57135	-1.98498	0.00212263
SD01615	-1.98275	0.000694977
FBtr0087560	-1.97904	0.000516404
FBtr0299696	-1.97733	0.0127865
FBtr0113713	-1.96804	0.00288635
TC233203	-1.96736	0.000694977
FBtr0087745	-1.96381	0.00212263
FBtr0073948	-1.95586	0.00251076
A_09_P101420	-1.94316	0.00123453
FBtr0084734	-1.94244	0.00130502
FBtr0072131	-1.92814	0.00103493
NR_001982	-1.9272	0.00241883
FBtr0091492	-1.91651	0.00613398
FBtr0332119	-1.89138	0.000839828
FBtr0113464	-1.88313	0.00104476
TC243202	-1.88124	0.00338941
NR_002501	-1.87655	0.00145182
FBtr0081214	-1.87589	0.00159846
FBtr0082982	-1.87363	0.0012575
NR_037769	-1.87195	0.000694977
FBtr0081616	-1.87037	0.00221719
A_09_P171945	-1.86504	0.00427088
FBtr0082374	-1.86357	0.00575608
FBtr0071692	-1.86069	0.00227619
FBtr0344540	-1.8572	0.00358954
FBtr0301142	-1.8456	0.00145182
NR_001646	-1.82685	0.0234206
FBtr0076256	-1.81251	0.0228203
FBtr0331281	-1.81075	0.000734093
GM07634	-1.79375	0.0196668
TC223168	-1.79237	0.00117583
FBtr0083731	-1.78585	0.00229924
TC236960	-1.78105	0.00144979
FBtr0340279	-1.77994	0.00300222
NR_002465	-1.77572	0.00860862
TC257791	-1.77476	0.00206715
FBtr0086061	-1.77175	0.00131548
NP12807755	-1.76461	0.00227522
TC254066	-1.75771	0.00733565
FBtr0083866	-1.75596	0.0082229
AA264125	-1.74844	0.00241883
TC249016	-1.74842	0.00147866
FBtr0073050	-1.73834	0.00145182
FBtr0082786	-1.73411	0.0129613
FBtr0310302	-1.7336	0.000429165
FBtr0070777	-1.72024	0.0050759
TC246534	-1.71248	0.0128481
RE20516	-1.71122	0.00180932
TC241915	-1.70618	0.00373889
FBtr0301340	-1.70564	0.00129521
FBtr0071837	-1.69584	0.000694977
FBtr0344204	-1.69291	0.00131653
FBtr0079903	-1.68626	0.000826573
TC236456	-1.67674	0.00310604
D17529	-1.67328	0.00117583
FBtr0075465	-1.67301	0.0153763
CO300850	-1.66798	0.000694977
FBtr0076662	-1.66656	0.0008087
TC244392	-1.66572	0.00141206
FBtr0299879	-1.66516	0.00212263
TC237388	-1.65959	0.00142514
SD01935	-1.65662	0.0127865
GH15894	-1.63536	0.00206715
TC245647	-1.6325	0.00121948
TC235867	-1.62924	0.00181303
SD15568	-1.62288	0.00357378
FBtr0307346	-1.61465	0.00303571
FBtr0076001	-1.61432	0.00325431
FBtr0083154	-1.61244	0.000944602
TC249282	-1.61229	0.00860862
TC249195	-1.59805	0.0212489
FBtr0081220	-1.59152	0.00483833
NR_073803	-1.589	0.00355603
FBtr0077425	-1.58632	0.000976447
FBtr0072858	-1.58605	0.0422531
TC244728	-1.58541	0.000969579
FBtr0074976	-1.58459	0.00746194
NP1389704	-1.58104	0.000694977
NP1389709	-1.57632	0.00840509
FBtr0072216	-1.57564	0.000839828
FBtr0076918	-1.56809	0.00878393
FBtr0070383	-1.56145	0.000944602
FBtr0342742	-1.55983	0.00233306
SD06908	-1.55261	0.000694977
FBtr0085094	-1.55026	0.000712347
SD03311	-1.54926	0.00103493
A_09_P135625	-1.54208	0.000516404
A_09_P221130	-1.53226	0.00193647
FBtr0091472	-1.53107	0.000834073
FBtr0300384	-1.531	0.026433
FBtr0087654	-1.52956	0.0270856
FBtr0332830	-1.52433	0.000981589
FBtr0302291	-1.52411	0.0211918
FBtr0330356	-1.52227	0.00239603
TC256630	-1.51597	0.00103493
FBtr0111152	-1.51588	0.00257965
FBtr0344445	-1.51051	0.00603566
FBtr0088690	-1.50881	0.00338635
FBtr0082324	-1.50849	0.00483833
FBtr0071904	-1.50772	0.00158133
FBtr0309858	-1.50314	0.0083869
FBtr0082318	-1.5005	0.00145595
FBtr0345532	-1.50029	0.00212263
FBtr0073694	-1.49917	0.00103493
FBtr0344186	-1.49159	0.0192233
FBtr0339095	-1.4908	0.00261097
FBtr0070417	-1.48798	0.000969579
FBtr0344131	-1.4864	0.00163849
FBtr0113144	-1.47868	0.0051376
S77925	-1.47182	0.000304634
TC237441	-1.47164	0.00187608
FBtr0084461	-1.47033	0.0016275
NR_002544	-1.4695	0.00229924
NP12807554	-1.46789	0.00358954
FBtr0086181	-1.46472	0.00256775
TC254562	-1.46188	0.0160832
FBtr0083031	-1.46178	0.00251076
NP12807741	-1.45789	0.00481287
TC245134	-1.4576	0.0403728
FBtr0075971	-1.45709	0.00227619
FBtr0302518	-1.45663	0.00743932
FBtr0088749	-1.4537	0.00229924
FBtr0071929	-1.44019	0.00145182
TC249294	-1.43612	0.000568495
FBtr0074688	-1.43554	0.0307164
FBtr0088782	-1.42714	0.00142514
FBtr0343604	-1.42473	0.000694977
NP12807918	-1.4204	0.00465876
FBtr0112749	-1.41964	0.0302325
FBtr0070046	-1.41803	0.000694977
FBtr0086572	-1.41738	0.00545198
FBtr0088315	-1.4153	0.0127094
FBtr0345385	-1.41469	0.0029731
FBtr0072100	-1.41077	0.00602205
FBtr0083034	-1.39982	0.0176428
FBtr0342767	-1.39771	0.0015835
TC244339	-1.39368	0.00240456
TC236265	-1.38654	0.0128166
TC234051	-1.38615	0.00696448
FBtr0088923	-1.38443	0.00131653
FBtr0071242	-1.38428	0.00143153
FBtr0088062	-1.37743	0.00384244
FBtr0082608	-1.37083	0.00759404
FBtr0085894	-1.36978	0.0170164
FBtr0074640	-1.36855	0.00073948
FBtr0085084	-1.36843	0.00179503
NP12807817	-1.36741	0.00338941
FBtr0333726	-1.36481	0.0101008
FBtr0089188	-1.3638	0.0326705
FBtr0336480	-1.35696	0.00103493
FBtr0339542	-1.35132	0.00103493
FBtr0082504	-1.35112	0.031891
FBtr0076593	-1.35067	0.0251505
FBtr0076018	-1.34954	0.00373889
FBtr0080552	-1.34202	0.0123883
CO340666	-1.34077	0.00759605
FBtr0071116	-1.33727	0.00609696
TC244815	-1.33459	0.00144125
FBtr0083032	-1.33357	0.00371814
FBtr0080830	-1.3284	0.00384244
GH01616	-1.32824	0.00216785
TC247734	-1.32396	0.00181303
TC235644	-1.32257	0.00228164
FBtr0302586	-1.32071	0.000694977
FBtr0339118	-1.31758	0.00774125
FBtr0077310	-1.31322	0.0131066
FBtr0079870	-1.30611	0.00103493
FBtr0071762	-1.30289	0.00103493
FBtr0073853	-1.30187	0.00159278
FBtr0306644	-1.30132	0.0329628
FBtr0072312	-1.29996	0.015944
FBtr0081920	-1.29983	0.00559777
FBtr0334985	-1.29719	0.00142514
EC215031	-1.29696	0.00743147
FBtr0072162	-1.29592	0.00137581
TC242609	-1.29564	0.0438399
FBtr0113169	-1.2952	0.00227619
TC248631	-1.29227	0.0103218
FBtr0299571	-1.29094	0.00118233
FBtr0080391	-1.29053	0.0185976
RE29470	-1.2891	0.00354414
FBtr0334482	-1.28902	0.000694977
FBtr0076699	-1.28773	0.0154383
A_09_P196615	-1.28302	0.00168646
NR_073832	-1.27977	0.00704599
NP12807882	-1.2785	0.00229924
SD02026	-1.27802	0.00202205
FBtr0070238	-1.27419	0.00156004
FBtr0304570	-1.27339	0.00103493
FBtr0071822	-1.26953	0.00530646
FBtr0112506	-1.26949	0.00128322
FBtr0078810	-1.26779	0.0103553
FBtr0089607	-1.26616	0.0124735
FBtr0301577	-1.26565	0.00228164
FBtr0077982	-1.26374	0.00390792
NR_002496	-1.263	0.00181303
FBtr0345297	-1.263	0.0175905
FBtr0083548	-1.25807	0.0035094
NR_001999	-1.25791	0.000944602
FBtr0345939	-1.25601	0.00580277
FBtr0077972	-1.25539	0.00357378
JV208880	-1.25524	0.0137687
TC236718	-1.25388	0.00325431
FBtr0071938	-1.25277	0.00103493
LD42289	-1.24835	0.00130502
FBtr0072761	-1.2448	0.0105583
NP802216	-1.24155	0.0272291
FBtr0082570	-1.24138	0.00229924
FBtr0089195	-1.23868	0.000944602
FBtr0084647	-1.23601	0.00227619
FBtr0083950	-1.23505	0.0167528
X03881	-1.23254	0.00181303
FBtr0079077	-1.23213	0.000516404
TC240538	-1.22848	0.00103493
FBtr0078159	-1.22836	0.0187859
A_09_P196425	-1.22796	0.00216785
TC244875	-1.22761	0.00805711
FBtr0084835	-1.22582	0.00158133
FBtr0080129	-1.22488	0.00338941
FBtr0087451	-1.22294	0.00859389
FBtr0070808	-1.21918	0.002355
FBtr0072253	-1.21736	0.00259301
FBtr0072565	-1.21127	0.00241883
FBtr0082596	-1.21064	0.0018581
FBtr0082889	-1.21008	0.00396258
FBtr0113004	-1.20953	0.0071154
FBtr0087638	-1.20916	0.0267458
FBtr0086303	-1.20567	0.0015835
FBtr0083195	-1.20493	0.00409008
FBtr0086669	-1.20109	0.00156004
FBtr0070955	-1.20062	0.00324186
FBtr0085313	-1.19947	0.0100243
TC246484	-1.198	0.00782019
NP12807631	-1.1953	0.00149297
FBtr0089734	-1.19073	0.00141641
TC251522	-1.18958	0.00147866
FBtr0333745	-1.18839	0.00178813
FBtr0084434	-1.187	0.0041464
NR_003121	-1.18672	0.0499209
FBtr0112882	-1.18636	0.00229924
FBtr0071846	-1.184	0.00261521
FBtr0333869	-1.18387	0.00136359
FBtr0083694	-1.17813	0.0300423
FBtr0082966	-1.17516	0.0153763
FBtr0333948	-1.17397	0.0161629
TC234601	-1.16712	0.00241883
FBtr0072611	-1.16154	0.0011688
TC228631	-1.16133	0.0278518
TC241431	-1.16011	0.015751
FBtr0083387	-1.15934	0.00187608
NP12807636	-1.15871	0.013215
FBtr0331585	-1.15861	0.00103493
TC237379	-1.15716	0.00568786
FBtr0088416	-1.15397	0.00206715
FBtr0083049	-1.1513	0.00838966
FBtr0080995	-1.15103	0.0382133
FBtr0077008	-1.15093	0.00658216
FBtr0088259	-1.15051	0.00460966
FBtr0091473	-1.15044	0.00142514
FBtr0084256	-1.14995	0.00259301
FBtr0301203	-1.14762	0.00544647
FBtr0100369	-1.14709	0.00261521
NP12807633	-1.14372	0.0434095
AA949583	-1.14	0.0168253
FBtr0085427	-1.13743	0.00117583
BI353240	-1.13624	0.00231173
FBtr0073503	-1.13585	0.0052066
FBtr0306231	-1.13565	0.00513417
FBtr0344441	-1.1348	0.00783927
FBtr0082765	-1.13441	0.00145182
FBtr0076637	-1.13373	0.00474828
TC241735	-1.13101	0.00145595
NR_048473	-1.13078	0.00444197
FBtr0086799	-1.13074	0.00181303
FBtr0113817	-1.13052	0.0182615
FBtr0088637	-1.13009	0.000834073
AI108852	-1.12696	0.00555618
CO297824	-1.12652	0.00211372
FBtr0075252	-1.1249	0.00819205
FBtr0290130	-1.12489	0.00234848
FBtr0089959	-1.12369	0.00471517
FBtr0346346	-1.12312	0.0127111
FBtr0085912	-1.1203	0.0193407
FBtr0078054	-1.11818	0.00455064
CO178098	-1.11295	0.00253383
TC228592	-1.11247	0.00103493
FBtr0303274	-1.1123	0.0286628
FBtr0086629	-1.11093	0.00286471
RE43210	-1.1061	0.00277167
FBtr0078665	-1.10554	0.00142514
FBtr0110876	-1.10248	0.00227619
NM_001273621	-1.09945	0.000944602
FBtr0304839	-1.09914	0.00605007
FBtr0085133	-1.0928	0.0139535
FBtr0079983	-1.08922	0.0046501
FBtr0087352	-1.08868	0.022248
FBtr0344444	-1.08799	0.00299113
FBtr0344444	-1.08799	0.00299113
FBtr0089052	-1.0868	0.0152541
NP1343181	-1.0844	0.0155277
EL876318	-1.08403	0.0197353
FBtr0345719	-1.08062	0.00225181
FBtr0300501	-1.07887	0.00512583
NR_048218	-1.07659	0.0116257
FBtr0071691	-1.07447	0.0417616
FBtr0301632	-1.07433	0.00376528
FBtr0100227	-1.07342	0.00103493
TC250947	-1.07325	0.032502
FBtr0084360	-1.07047	0.00216668
FBtr0100255	-1.06706	0.0040443
NR_073989	-1.06389	0.00290752
FBtr0082204	-1.06348	0.00181303
FBtr0335172	-1.06313	0.0437691
FBtr0334770	-1.06298	0.00470234
FBtr0089906	-1.06218	0.00173168
FBtr0307056	-1.06075	0.00186041
FBtr0111111	-1.05979	0.00142514
FBtr0303933	-1.05928	0.00451951
CK131275	-1.05753	0.00401544
FBtr0076017	-1.05752	0.00217495
FBtr0334762	-1.05594	0.00229687
FBtr0079861	-1.05472	0.00347765
TC223850	-1.05385	0.00248308
FBtr0075117	-1.05369	0.00224372
FBtr0072913	-1.05079	0.00121581
NP858907	-1.04916	0.0137687
FBtr0333928	-1.04629	0.0180098
CO334616	-1.04454	0.00359885
FBtr0073640	-1.0444	0.0409953
TC245203	-1.04377	0.00330959
FBtr0100370	-1.04191	0.00212468
TC237133	-1.04184	0.00257554
A_09_P189285	-1.04126	0.00185051
FBtr0079321	-1.03825	0.000694977
FBtr0334612	-1.03554	0.00300273
FBtr0111169	-1.03543	0.0201687
FBtr0078440	-1.03467	0.00261893
FBtr0114111	-1.03408	0.026833
RH55663	-1.03267	0.0257949
FBtr0081428	-1.03232	0.0370809
TC247607	-1.03064	0.00440783
FBtr0075050	-1.03024	0.00775465
TC251790	-1.02977	0.0208421
AA141263	-1.02946	0.0208421
FBtr0301765	-1.02908	0.0492075
FBtr0073171	-1.02894	0.00103493
NM_001169182	-1.02714	0.00748598
FBtr0089970	-1.02603	0.00304705
CO196607	-1.02429	0.00255983
FBtr0087157	-1.02257	0.00526122
FBtr0340159	-1.02189	0.00394937
FBtr0080558	-1.01979	0.0151849
FBtr0113158	-1.01561	0.0023215
FBtr0289998	-1.01542	0.0014688
FBtr0072668	-1.01452	0.0216759
CO189689	-1.01149	0.00462989
FBtr0080389	-1.0104	0.00546479
AF171872	-1.00776	0.00338941
FBtr0078463	-1.0072	0.00261893
TC250948	-1.00512	0.0313448
TC246432	-1.00412	0.00606262
FBtr0082981	-1.0023	0.00729085
FBtr0074654	-1.0021	0.00465352
FBtr0082635	-1.00128	0.0044657
FBtr0081717	-1.00116	0.0011688
FBtr0304833	-0.999836	0.0034644
FBtr0340474	-0.999563	0.0413908
FBtr0073613	-0.998133	0.0185439
RH02410	-0.997541	0.00636977
TC241005	-0.997083	0.00261893
FBtr0081422	-0.996619	0.0166934
FBtr0076495	-0.995855	0.00668432
FBtr0112963	-0.99447	0.0304316
NP12807780	-0.994435	0.0245235
FBtr0112750	-0.994429	0.0125158
TC250391	-0.99411	0.00802157
TC257750	-0.993613	0.0156886
FBtr0076676	-0.991602	0.00450431
FBtr0084435	-0.991267	0.00239869
FBtr0076457	-0.991183	0.000891843
FBtr0076263	-0.989264	0.0340092
FBtr0073439	-0.988614	0.00756494
FBtr0340580	-0.987322	0.0203108
FBtr0085571	-0.986681	0.0399006
RH48407	-0.985642	0.0221804
FBtr0100277	-0.985524	0.0093035
NR_002108	-0.981513	0.0171069
FBtr0082623	-0.980207	0.00357378
FBtr0088022	-0.974788	0.0288254
FBtr0086961	-0.974185	0.002093
TC243827	-0.972293	0.0051376
NM_001170209	-0.969748	0.0408715
FBtr0079727	-0.969442	0.0140202
TC238780	-0.969195	0.030916
FBtr0300128	-0.969145	0.0180587
TC243642	-0.968172	0.0023164
NR_033167	-0.965209	0.00292792
FBtr0304023	-0.962425	0.00549344
TC257525	-0.962172	0.0265133
FBtr0073623	-0.960944	0.0150638
FBtr0112890	-0.960629	0.00216785
IP08647	-0.960362	0.00864671
IP08647	-0.960362	0.00864671
FBtr0073521	-0.959572	0.00277167
IP06402	-0.958854	0.0271154
FBtr0081217	-0.958298	0.00362569
TC242051	-0.958166	0.00225181
FBtr0073754	-0.957647	0.0031712
FBtr0076622	-0.955862	0.00229924
FBtr0071528	-0.955242	0.00422588
FBtr0083325	-0.954573	0.00290752
L28953	-0.95316	0.0397624
FBtr0330345	-0.951102	0.00722922
TC246019	-0.948323	0.0106249
FBtr0076168	-0.948284	0.0384821
FBtr0333616	-0.94685	0.00228571
FBtr0089116	-0.944977	0.00261545
GM01028	-0.944916	0.00172514
FBtr0086975	-0.944139	0.0073356
FI04436	-0.943512	0.0114623
FBtr0081426	-0.941853	0.00595417
AI947026	-0.940959	0.00355603
FBtr0332077	-0.939329	0.0023164
TC238500	-0.938195	0.0398058
FBtr0273398	-0.937194	0.0215681
TC252248	-0.935749	0.00715213
FBtr0299918	-0.935157	0.00304705
FBtr0075033	-0.934653	0.000944602
FBtr0072410	-0.933686	0.00611639
FBtr0073509	-0.933384	0.0175148
FBtr0088554	-0.932249	0.00799052
TC252534	-0.93171	0.00144392
JV226230	-0.930534	0.0109597
FBtr0074682	-0.929815	0.0101388
FBtr0082747	-0.929474	0.00171309
GH16214	-0.928387	0.00904899
IP03252	-0.923623	0.00425762
FBtr0113436	-0.923504	0.0363306
TC241856	-0.922869	0.00227619
FBtr0305178	-0.921928	0.015204
FBtr0070293	-0.921884	0.0317081
FBtr0072129	-0.920521	0.00875093
LD47677	-0.919173	0.00322849
FBtr0339154	-0.917965	0.0096965
FBtr0088464	-0.917472	0.00324674
NR_002489	-0.91592	0.0140713
FBtr0075313	-0.915471	0.00177251
LD36129	-0.914812	0.00330959
FBtr0100351	-0.914035	0.00525631
TC241422	-0.913917	0.00474828
FBtr0074928	-0.913545	0.00261349
FBtr0078031	-0.912894	0.00373889
FBtr0113331	-0.912811	0.00769767
FBtr0332644	-0.912051	0.0420849
FBtr0075412	-0.91159	0.00145182
FBtr0075086	-0.909212	0.00929517
FBtr0091627	-0.908704	0.0105881
FBtr0082844	-0.907823	0.00144392
FBtr0088245	-0.902241	0.019947
TC232793	-0.902102	0.0149633
FBtr0112869	-0.901348	0.00387251
FBtr0082627	-0.900014	0.00767976
FBtr0088974	-0.89771	0.0352339
FBtr0082073	-0.89734	0.0388602
FBtr0345361	-0.897167	0.00354414
TC257670	-0.896269	0.0185551
FBtr0086720	-0.895977	0.00552725
FBtr0307894	-0.891463	0.0428004
FBtr0335131	-0.891007	0.00160115
FBtr0082057	-0.890386	0.00869149
FBtr0089916	-0.890153	0.00198241
FBtr0076852	-0.888143	0.00354414
FBtr0073203	-0.887589	0.0051673
FBtr0336451	-0.887545	0.0113621
TC246688	-0.887388	0.00958002
FBtr0076959	-0.887051	0.0111783
TC241087	-0.886649	0.0140657
FBtr0070723	-0.886096	0.0332077
FBtr0071562	-0.886055	0.0037549
FBtr0080929	-0.885368	0.0339357
FBtr0082534	-0.885042	0.00199776
FBtr0089144	-0.884611	0.0133989
TC235269	-0.882371	0.00836026
FBtr0079637	-0.882216	0.00772638
FBtr0089850	-0.878818	0.00142514
FBtr0081354	-0.878417	0.0232934
JV225117	-0.878186	0.0473159
FBtr0073724	-0.878109	0.00310604
FBtr0100258	-0.877945	0.0115979
FBtr0100323	-0.876249	0.00704366
FBtr0110814	-0.875699	0.00229924
FBtr0071390	-0.8749	0.00241883
FBtr0088899	-0.873651	0.0135817
FBtr0073387	-0.871798	0.0132306
FBtr0345816	-0.871214	0.0219776
FBtr0074945	-0.871001	0.00776807
TC237503	-0.869401	0.0276205
FBtr0085927	-0.869278	0.0264267
FBtr0100286	-0.868755	0.0241211
FBtr0073920	-0.867512	0.0331384
FBtr0088316	-0.867398	0.0203962
FBtr0342807	-0.867266	0.00241883
FBtr0087006	-0.866934	0.0235476
TC250032	-0.866846	0.0128979
EC060037	-0.866521	0.00530493
FBtr0300558	-0.865462	0.00277167
A_09_P162375	-0.864181	0.00314424
RH16194	-0.864086	0.00526122
FBtr0089735	-0.863384	0.00614308
TC238650	-0.860795	0.0343895
GM14202	-0.860227	0.00869149
FBtr0302290	-0.860201	0.0153763
FBtr0081599	-0.858223	0.00488496
FBtr0081284	-0.854851	0.0406509
FBtr0299583	-0.854641	0.0147015
FBtr0073225	-0.853135	0.0106285
FBtr0082158	-0.852972	0.0371866
FBtr0078413	-0.850194	0.0202021
FBtr0080087	-0.850062	0.0127865
FBtr0081992	-0.848762	0.0261605
TC246975	-0.848423	0.00977146
FBtr0074168	-0.848155	0.00288635
FBtr0077941	-0.846752	0.00229924
A_09_P161790	-0.846723	0.00877213
FBtr0083959	-0.846224	0.00789858
CO307598	-0.844864	0.0109165
FBtr0081008	-0.844227	0.0456218
FBtr0072083	-0.844013	0.00193699
FBtr0302122	-0.843347	0.00286679
FBtr0088663	-0.843257	0.0210349
FBtr0331711	-0.842846	0.0032385
FBtr0309837	-0.842796	0.0197812
FBtr0334734	-0.841433	0.0272078
JV225329	-0.840524	0.00288635
FBtr0083194	-0.840329	0.0342488
FBtr0074786	-0.840207	0.00158133
TC247338	-0.838417	0.0477534
FBtr0086257	-0.838187	0.0264782
TC256678	-0.837474	0.0281849
FBtr0346276	-0.834924	0.0125926
FBtr0077152	-0.834475	0.0210721
FBtr0082830	-0.834322	0.0127445
FBtr0306252	-0.834165	0.00929517
NP12807951	-0.833849	0.00462989
FBtr0078075	-0.833776	0.00141641
TC245905	-0.833739	0.00929517
FBtr0073848	-0.83316	0.00330959
FBtr0070294	-0.832273	0.00308116
FBtr0070077	-0.831307	0.0205638
FBtr0336630	-0.830785	0.00668974
FBtr0070432	-0.830241	0.0428091
FBtr0082643	-0.828659	0.00229687
NR_073751	-0.827792	0.0141518
FBtr0339140	-0.827396	0.0383773
FBtr0073927	-0.827145	0.00404983
FBtr0087350	-0.826903	0.0104082
FBtr0088542	-0.826513	0.00178813
FBtr0343612	-0.824815	0.0180587
TC228443	-0.821683	0.00248308
FBtr0345457	-0.821042	0.0374436
FBtr0345457	-0.821042	0.0374436
FBtr0080553	-0.820372	0.0284363
RE43389	-0.817041	0.00481228
FBtr0075697	-0.816831	0.0109532
FBtr0099989	-0.816199	0.00779009
CO301491	-0.815679	0.00729085
TC229046	-0.815354	0.0196668
FBtr0302730	-0.815166	0.00243421
FBtr0111232	-0.813256	0.00731196
FBtr0100594	-0.812725	0.00355603
FBtr0070212	-0.812129	0.0493723
FBtr0332503	-0.811982	0.0104335
A_09_P193055	-0.811499	0.0059974
BT128898	-0.811384	0.00407637
FBtr0089194	-0.811177	0.0138657
FBtr0075514	-0.810565	0.00324186
A_09_P204835	-0.810375	0.0208366
A_09_P176735	-0.80979	0.0212489
FBtr0081603	-0.808824	0.0222103
FBtr0074740	-0.808784	0.0140657
FBtr0077277	-0.808401	0.00870999
TC244351	-0.808094	0.0327924
FBtr0073448	-0.807462	0.00445297
FBtr0085473	-0.807341	0.00860862
FBtr0086840	-0.807244	0.0468451
FBtr0072930	-0.806729	0.00526122
A_09_P201950	-0.806716	0.0443932
TC254608	-0.806192	0.00767976
FBtr0081544	-0.805829	0.0171069
FBtr0089982	-0.803136	0.00145182
FBtr0310344	-0.802742	0.0141858
FBtr0113386	-0.801772	0.0329628
FBtr0086906	-0.801674	0.00155558
GH02976	-0.80112	0.0094809
FBtr0085401	-0.800691	0.0128084
FBtr0086738	-0.800677	0.00455064
FBtr0073558	-0.800536	0.00193212
FBtr0080429	-0.80049	0.0155963
FBtr0089745	-0.799753	0.0212011
FBtr0088013	-0.79963	0.00221719
FBtr0083174	-0.798941	0.0125685
FBtr0089028	-0.798023	0.0182615
FBtr0339665	-0.797959	0.00303903
TC243316	-0.797956	0.0268041
TC244699	-0.795513	0.0310707
FBtr0078066	-0.795462	0.00625306
FBtr0086136	-0.79374	0.0096965
FBtr0073819	-0.793376	0.0163159
FBtr0073004	-0.791318	0.0146937
FBtr0074635	-0.788467	0.0041464
FBtr0084519	-0.7882	0.0104337
FBtr0082969	-0.787025	0.00649968
FBtr0308617	-0.786356	0.00469085
FBtr0308810	-0.786091	0.00186699
TC239756	-0.785608	0.00474828
FBtr0083257	-0.78541	0.00575324
TC250344	-0.784884	0.0225192
FBtr0074214	-0.784427	0.0194391
FBtr0301491	-0.783794	0.0162048
FBtr0072255	-0.783496	0.0353427
TC225291	-0.781919	0.00145182
FBtr0071993	-0.780782	0.00145182
FBtr0112946	-0.780386	0.0234295
FBtr0083695	-0.779911	0.0464544
FBtr0088996	-0.778748	0.0189373
FBtr0084236	-0.778379	0.00303903
FBtr0077243	-0.777806	0.00145182
FBtr0088212	-0.777615	0.0313287
FBtr0085609	-0.776779	0.0126868
FBtr0273278	-0.776507	0.027213
FBtr0079711	-0.776006	0.0140657
FBtr0111259	-0.774975	0.00304451
FBtr0302660	-0.774284	0.00915794
X62711	-0.773046	0.0360883
FBtr0081540	-0.772234	0.0223326
BG639747	-0.771285	0.0149952
BP552633	-0.769913	0.0152804
FBtr0087005	-0.769237	0.0093035
GH12965	-0.768199	0.0126868
FBtr0070978	-0.768008	0.0034644
FBtr0077791	-0.767208	0.00190988
NM_166134	-0.766812	0.0037549
FBtr0310654	-0.766346	0.0154428
FBtr0300918	-0.766319	0.00649635
TC250397	-0.76599	0.0051376
FBtr0072834	-0.765019	0.0093035
FBtr0081429	-0.764549	0.00869149
FBtr0073591	-0.763676	0.0441107
FBtr0083151	-0.763098	0.0020407
NP028818	-0.762932	0.0420971
FBtr0089210	-0.762929	0.0112031
FBtr0070591	-0.762302	0.0156618
FBtr0301790	-0.762271	0.0245867
FBtr0331237	-0.762211	0.0237664
FBtr0088228	-0.760568	0.00715213
FBtr0074182	-0.760542	0.00290752
FBtr0087865	-0.758781	0.00420947
MIP02859	-0.758371	0.00969377
FBtr0073172	-0.758205	0.0277643
FBtr0078143	-0.75672	0.0397624
TC235132	-0.756567	0.0238542
FBtr0086180	-0.75644	0.00475023
FBtr0300526	-0.755408	0.00307543
FBtr0081061	-0.755236	0.0176692
FBtr0071928	-0.754814	0.0476223
NP1389689	-0.753178	0.0382029
FBtr0300717	-0.752323	0.0163131
FBtr0301830	-0.751564	0.0305619
FBtr0087891	-0.749829	0.00713953
FBtr0070200	-0.749755	0.00609378
RH25557	-0.749654	0.0183663
FBtr0087139	-0.749508	0.00288635
FBtr0072111	-0.747983	0.00142514
FBtr0113773	-0.747603	0.0209106
FBtr0334521	-0.74754	0.0253988
FBtr0087477	-0.747538	0.0170323
FBtr0100464	-0.747385	0.00449074
RH67819	-0.746461	0.00493543
FBtr0290238	-0.745674	0.0177488
FBtr0335497	-0.743695	0.00959814
FBtr0082535	-0.741994	0.0266768
FBtr0077235	-0.741431	0.0032385
FBtr0073577	-0.74124	0.00914622
FBtr0330655	-0.7411	0.0395207
FBtr0346335	-0.740926	0.00326942
NP802234	-0.739238	0.0219946
FBtr0111036	-0.735621	0.00599644
FBtr0072605	-0.735581	0.00198241
FBtr0304830	-0.73512	0.0104082
AA440742	-0.735024	0.00789312
FBtr0070897	-0.73485	0.0135403
FBtr0077342	-0.734106	0.00371814
TC238064	-0.733851	0.0343809
FBtr0074020	-0.733771	0.00599806
FBtr0303271	-0.733225	0.0137968
FBtr0304834	-0.732973	0.00148588
FBtr0329887	-0.7329	0.00580277
FBtr0331936	-0.732479	0.0159878
FBtr0332760	-0.732419	0.0174947
FBtr0070889	-0.730905	0.00552957
FBtr0334301	-0.729737	0.00622554
FBtr0076003	-0.729342	0.036562
TC238594	-0.728682	0.017752
FBtr0302664	-0.728158	0.0071154
FBtr0305203	-0.727651	0.0159582
FBtr0073403	-0.72721	0.00225488
FBtr0071678	-0.727113	0.027885
FBtr0070175	-0.726874	0.00802157
TC238306	-0.726044	0.00920928
TC251227	-0.725673	0.0216219
EC068088	-0.724586	0.0288501
FBtr0112527	-0.724117	0.0237137
FBtr0086694	-0.723681	0.00374968
FBtr0091534	-0.723328	0.0235476
FBtr0290031	-0.723204	0.00696448
FBtr0071248	-0.723195	0.00570122
FBtr0339825	-0.722353	0.03527
TC245675	-0.721751	0.00628442
CO191189	-0.721507	0.0327701
FBtr0083240	-0.720815	0.00479754
BI485455	-0.720242	0.0265894
JV209411	-0.71994	0.0222435
FBtr0074691	-0.717346	0.019189
FBtr0080246	-0.715602	0.00775465
FBtr0345383	-0.715314	0.00281947
FBtr0083938	-0.714649	0.00586561
FBtr0086071	-0.714415	0.00229924
FBtr0088308	-0.713984	0.0227841
FBtr0077828	-0.71334	0.00959935
SD16956	-0.712237	0.0426576
FBtr0301420	-0.710798	0.021531
FBtr0088014	-0.710703	0.00520016
FBtr0081757	-0.710658	0.00741175
TC236807	-0.710196	0.0104198
FBtr0078136	-0.709866	0.0326705
TC249217	-0.709069	0.0330766
FBtr0077542	-0.708333	0.0171074
FBtr0076867	-0.707852	0.00557662
JV210489	-0.707376	0.00694432
AI513581	-0.707276	0.0117231
FBtr0100410	-0.707144	0.0231799
FBtr0085745	-0.706328	0.00816203
FBtr0290271	-0.705959	0.00932628
FBtr0302182	-0.705824	0.015137
FBtr0100565	-0.702496	0.00574985
FBtr0077173	-0.701239	0.00397094
TC247697	-0.700816	0.0452889
FBtr0070946	-0.699631	0.0147835
TC237482	-0.699053	0.0349314
FBtr0070989	-0.698894	0.00559223
FBtr0300861	-0.698389	0.00521384
FBtr0113421	-0.698074	0.0032385
FBtr0078860	-0.696993	0.0124739
FBtr0087452	-0.696935	0.00426877
FBtr0076832	-0.696472	0.0186611
FBtr0070992	-0.69596	0.0031712
FBtr0343983	-0.6958	0.00384244
TC249529	-0.69544	0.0181233
FBtr0345103	-0.695195	0.0319445
FBtr0078064	-0.695025	0.028806
TC247047	-0.694635	0.0358838
TC234911	-0.693542	0.0167528
NP339190	-0.693015	0.00424962
FBtr0302673	-0.692838	0.0247598
FBtr0072404	-0.69216	0.0071154
FBtr0077032	-0.691465	0.00605327
BT125124	-0.691384	0.026993
FBtr0100485	-0.691046	0.00756494
FBtr0071832	-0.690444	0.0350209
FBtr0074251	-0.689864	0.0309888
NP027250	-0.689471	0.0329952
FBtr0082084	-0.68933	0.010183
FBtr0087503	-0.688558	0.0233663
FBtr0339612	-0.68626	0.00375639
IP08124	-0.686069	0.0300444
FBtr0077718	-0.685461	0.0330526
FBtr0074504	-0.68387	0.0034644
FBtr0112893	-0.6838	0.0185493
FBtr0076837	-0.683274	0.00369849
TC240866	-0.683178	0.0141932
TC240866	-0.683178	0.0141932
GM08552	-0.683064	0.00262325
FBtr0113333	-0.68292	0.0129613
FBtr0075421	-0.682345	0.00423952
NP1342224	-0.682248	0.0134056
FBtr0084070	-0.682058	0.0104082
TC234013	-0.681999	0.0420588
FBtr0083665	-0.681407	0.033061
FBtr0301271	-0.680991	0.0312802
FBtr0080029	-0.680795	0.019572
FBtr0303767	-0.680473	0.0243679
FBtr0078559	-0.680281	0.0173213
FBtr0080145	-0.679695	0.0181245
TC247944	-0.678912	0.0485817
FBtr0084510	-0.678749	0.00158133
FBtr0084761	-0.678741	0.00789312
FBtr0072143	-0.678273	0.0340162
FBtr0080344	-0.678136	0.0133963
FBtr0332346	-0.677731	0.0189982
FBtr0084715	-0.677459	0.0242848
FBtr0085363	-0.677433	0.0325695
FBtr0079996	-0.676425	0.0311849
FBtr0075230	-0.675964	0.0152804
FBtr0114452	-0.675507	0.00498663
TC245092	-0.674034	0.0127865
FBtr0343411	-0.673842	0.0164291
FBtr0111010	-0.673823	0.0125926
FBtr0076400	-0.673411	0.0047057
RE40051	-0.672926	0.043097
FBtr0081358	-0.672081	0.0171991
FBtr0075753	-0.672028	0.00251076
TC253993	-0.672019	0.0210041
FBtr0082865	-0.671837	0.0169301
FBtr0088784	-0.66949	0.00193699
NP603141	-0.668849	0.0267266
FBtr0084305	-0.668526	0.036489
FBtr0076750	-0.666997	0.0189895
FBtr0331205	-0.666704	0.0106499
FBtr0075121	-0.666579	0.00649635
FBtr0336918	-0.666167	0.0265133
A_09_P225905	-0.666027	0.0270822
FBtr0080165	-0.666	0.00474828
FBtr0076093	-0.665665	0.0035376
FBtr0079597	-0.665581	0.00507201
FBtr0300649	-0.665304	0.0163337
FBtr0085595	-0.665168	0.00446985
FBtr0070318	-0.663956	0.00998996
FBtr0307898	-0.662357	0.0498267
AA140883	-0.66122	0.00433072
FBtr0070225	-0.660927	0.0389151
FBtr0331624	-0.659797	0.00743932
FBtr0073237	-0.659774	0.00805711
FBtr0074032	-0.659246	0.00290752
TC238535	-0.657675	0.045595
FBtr0303389	-0.657372	0.00366419
GH16848	-0.657259	0.0146937
FBtr0070801	-0.656451	0.00599644
FBtr0078921	-0.656413	0.0258863
FBtr0084047	-0.655656	0.0320863
FBtr0071346	-0.655271	0.0148619
FBtr0089441	-0.655108	0.00554079
FBtr0088377	-0.65438	0.0333402
FBtr0075463	-0.653974	0.0183088
FBtr0088788	-0.653531	0.00667041
A_09_P174090	-0.653345	0.00407637
FBtr0084108	-0.6511	0.013347
FBtr0088547	-0.650781	0.00261521
FBtr0088452	-0.650232	0.0296887
TC238457	-0.650035	0.045712
FBtr0075155	-0.649082	0.00358714
AY665374	-0.648617	0.0307122
FBtr0074255	-0.64854	0.0137687
FBtr0088932	-0.648111	0.0445089
FBtr0089338	-0.648018	0.00622554
FBtr0339749	-0.645034	0.00636443
FBtr0082085	-0.644768	0.0331616
TC256160	-0.643492	0.0205843
FBtr0083258	-0.643102	0.0210641
TC240537	-0.643088	0.0388086
FBtr0088136	-0.642817	0.00333927
FBtr0333822	-0.642592	0.00422722
FBtr0070924	-0.642522	0.0176692
FBtr0071132	-0.642271	0.0314762
FBtr0079938	-0.642045	0.0389628
FBtr0302434	-0.641848	0.0188864
FBtr0089480	-0.641581	0.00920928
FBtr0342624	-0.641458	0.00290752
FBtr0084317	-0.64129	0.0412975
FBtr0080276	-0.641167	0.0287867
FBtr0073839	-0.640904	0.0208421
FBtr0082420	-0.640732	0.00931851
FBtr0088933	-0.640472	0.0267332
FBtr0084407	-0.640174	0.021358
FBtr0074233	-0.639311	0.0224575
FBtr0310446	-0.638789	0.0343895
FBtr0085796	-0.638784	0.0104018
FBtr0075775	-0.638509	0.00791415
FBtr0074132	-0.637976	0.0371998
FBtr0110938	-0.637	0.029861
TC240471	-0.636702	0.0168542
FBtr0077250	-0.636245	0.0032385
FBtr0085632	-0.635999	0.0312802
FBtr0085800	-0.635755	0.0421865
FBtr0073494	-0.634821	0.010778
AT14971	-0.634664	0.0149633
FBtr0086830	-0.634001	0.00261893
FBtr0083557	-0.633599	0.00240395
AF005239	-0.631947	0.0337064
FBtr0082403	-0.630967	0.023613
FBtr0078217	-0.6308	0.0179492
FBtr0073425	-0.63039	0.0343895
FBtr0080941	-0.630139	0.0096965
FBtr0071984	-0.628865	0.00359885
FBtr0112596	-0.6287	0.0363249
FBtr0079490	-0.628333	0.0140713
FBtr0082869	-0.627978	0.00307543
FBtr0088314	-0.627676	0.0380255
FBtr0077382	-0.626483	0.0113693
FBtr0081174	-0.626094	0.0412202
NM_058143	-0.624918	0.0259964
FBtr0305154	-0.624769	0.015483
FBtr0073730	-0.624665	0.00775664
FBtr0330193	-0.623803	0.0362286
FBtr0112354	-0.62374	0.0286317
FBtr0334599	-0.62368	0.0059465
FBtr0070930	-0.622973	0.00422722
FBtr0301682	-0.622249	0.0083869
TC241535	-0.622229	0.0135817
FBtr0334953	-0.62073	0.0171414
LP02169	-0.620645	0.0306931
FBtr0085174	-0.620612	0.0256736
RE24835	-0.620259	0.0499209
FBtr0077237	-0.618762	0.00797869
TC254975	-0.618377	0.00554256
FBtr0290278	-0.618312	0.00450431
NP1389797	-0.617791	0.0366077
TC239286	-0.617651	0.00932628
FBtr0300377	-0.61753	0.0093019
FBtr0073567	-0.617525	0.0302777
TC236871	-0.617328	0.0424081
FBtr0300330	-0.616567	0.00508327
FBtr0078215	-0.61608	0.00860862
FBtr0088999	-0.616059	0.0361034
TC243805	-0.61589	0.0349314
TC240425	-0.6141	0.0454766
FBtr0087550	-0.611736	0.0303405
FBtr0331247	-0.611652	0.0366038
FBtr0113418	-0.611447	0.0184901
FBtr0081415	-0.610752	0.0119977
FBtr0088393	-0.610181	0.00587228
TC255654	-0.609907	0.00674384
FBtr0308082	-0.609537	0.0126225
FBtr0073322	-0.609439	0.0340162
FBtr0080959	-0.608766	0.00560626
FBtr0070140	-0.608751	0.0127865
FBtr0114142	-0.608629	0.0146038
FBtr0303245	-0.608105	0.0181245
FBtr0079885	-0.607642	0.0349037
FBtr0079934	-0.607277	0.0126656
FBtr0289990	-0.60601	0.0119533
FBtr0077877	-0.605969	0.0293003
EC068032	-0.605946	0.0438756
FBtr0071687	-0.604262	0.0438861
FBtr0083085	-0.604213	0.0387962
FBtr0076654	-0.603126	0.0228656
FBtr0081559	-0.602555	0.00754036
FBtr0300749	-0.600975	0.0147015
SD14927	-0.600863	0.039789
FBtr0075865	-0.600146	0.00324674
FBtr0078555	0.600172	0.00829007
FBtr0331952	0.600578	0.0112031
FBtr0082072	0.601286	0.0093019
FBtr0289994	0.601398	0.00699981
FBtr0086676	0.601845	0.00831312
FBtr0074046	0.601929	0.0120648
FBtr0071284	0.602719	0.0102092
FBtr0081967	0.602987	0.00336919
FBtr0082793	0.603342	0.028637
FBtr0075969	0.603804	0.00533538
FBtr0084064	0.604037	0.0229645
FBtr0334275	0.60445	0.00861815
FBtr0086864	0.60446	0.0137919
FBtr0113149	0.604532	0.00371465
FBtr0084281	0.60456	0.049778
FBtr0075897	0.604738	0.0147091
FBtr0332328	0.604771	0.00774935
TC227106	0.605294	0.0303199
FBtr0087442	0.605542	0.00395385
FBtr0085608	0.606263	0.0103252
FBtr0081995	0.60669	0.00523341
FBtr0082070	0.606957	0.0228656
FBtr0080490	0.607526	0.0033855
FBtr0082516	0.607569	0.00613686
FBtr0075251	0.60863	0.0285265
FBtr0082779	0.609007	0.0033717
FBtr0087368	0.60918	0.00457691
FBtr0088423	0.609378	0.0349037
FBtr0303264	0.61017	0.0200843
FBtr0080061	0.611326	0.0141109
FBtr0303074	0.611637	0.0189895
FBtr0082005	0.61199	0.0131196
FBtr0085061	0.612212	0.0116164
FBtr0078528	0.612411	0.00609208
FBtr0071319	0.612433	0.0206104
FBtr0085556	0.612615	0.00290752
FBtr0078486	0.612685	0.0168324
FBtr0087771	0.612764	0.00890001
FBtr0075080	0.613521	0.015209
FBtr0301933	0.613623	0.0242858
FBtr0345020	0.614152	0.00692796
NP802228	0.615308	0.0160474
FBtr0301657	0.615458	0.0172974
NM_206156	0.615649	0.00568874
FBtr0329990	0.615658	0.0224072
FBtr0082693	0.615949	0.00688152
FBtr0074064	0.616071	0.0397624
FBtr0083179	0.616258	0.00445297
FBtr0074356	0.616498	0.0190487
FBtr0075506	0.616698	0.0307164
FBtr0073417	0.617482	0.0378614
FBtr0084408	0.61816	0.0382838
FBtr0074314	0.61841	0.0083869
FBtr0088485	0.618677	0.00254945
FBtr0075646	0.619034	0.0350339
FBtr0079664	0.619623	0.031567
TC248603	0.619683	0.0112502
FBtr0078080	0.620568	0.0372352
EL878291	0.620658	0.0271689
IP01890	0.620695	0.035695
FBtr0079707	0.620698	0.00608132
FBtr0089061	0.621079	0.00762954
FBtr0331395	0.621265	0.0139622
FBtr0077712	0.621277	0.00397374
FBtr0079249	0.621391	0.0136528
FBtr0335429	0.622525	0.00836026
FBtr0086148	0.622628	0.0442258
FBtr0087864	0.62335	0.00277071
TC224915	0.623362	0.0255204
FBtr0110827	0.623911	0.00859389
CK134579	0.623968	0.0434192
FBtr0100652	0.623983	0.00860862
FBtr0087245	0.624326	0.013215
FBtr0083551	0.626418	0.0103117
A_09_P225365	0.626474	0.0343121
FBtr0072132	0.626643	0.0256306
FBtr0346378	0.627777	0.0051376
FBtr0339494	0.627799	0.0303199
FBtr0080019	0.628784	0.00410035
FBtr0081986	0.62882	0.00743932
FBtr0074874	0.629348	0.0227841
FBtr0100433	0.630213	0.00270899
FBtr0086964	0.630818	0.0405895
FBtr0087405	0.631036	0.0138553
FBtr0333472	0.631552	0.00457691
FBtr0070952	0.631893	0.00904899
FBtr0113219	0.632699	0.0216759
FBtr0075983	0.634018	0.00462989
FBtr0080312	0.634246	0.00449638
FBtr0084074	0.634675	0.0223437
FBtr0082977	0.634881	0.00858451
FBtr0088651	0.635623	0.0165447
FBtr0083399	0.636009	0.0319224
FBtr0077814	0.636827	0.00794885
FBtr0302766	0.636856	0.0149502
FBtr0332715	0.636917	0.00395385
FBtr0084890	0.637421	0.017904
FBtr0082295	0.637826	0.00577745
JV227771	0.637934	0.0167528
FBtr0076339	0.637948	0.00773843
FBtr0074001	0.638078	0.0216196
FBtr0081258	0.638984	0.00479579
FBtr0076689	0.639485	0.0366077
FBtr0088508	0.640093	0.0163361
FBtr0303270	0.640923	0.0286506
FBtr0080330	0.641611	0.00603566
FBtr0088780	0.641917	0.0112106
FBtr0340007	0.642312	0.0350339
FBtr0088530	0.642594	0.00536457
FBtr0087862	0.643194	0.0302325
FBtr0084178	0.643299	0.0228203
FBtr0087207	0.643764	0.0360883
RE09126	0.64382	0.00338941
FBtr0076663	0.643996	0.00945711
FBtr0082279	0.644401	0.0129589
FBtr0075470	0.645012	0.0434668
FBtr0076710	0.64515	0.0116164
FBtr0083630	0.64742	0.010157
FBtr0075308	0.647458	0.00433072
FBtr0073506	0.648798	0.0093035
FBtr0072468	0.649787	0.0176762
FBtr0080248	0.650588	0.0071735
FBtr0080947	0.650612	0.0472921
FBtr0083707	0.650774	0.00611639
FBtr0310669	0.651097	0.00713275
FBtr0344429	0.651177	0.0228656
FBtr0344429	0.651177	0.0228656
FBtr0079650	0.651296	0.0032385
FBtr0073245	0.651619	0.0301888
FBtr0070369	0.652934	0.0264782
FBtr0077911	0.653389	0.00749902
FBtr0070435	0.653576	0.00338941
FBtr0081096	0.653626	0.0228656
FBtr0304747	0.653671	0.0118305
FBtr0087334	0.653923	0.00424962
FBtr0308682	0.654134	0.0032385
FBtr0100268	0.654171	0.0151526
FBtr0080728	0.654619	0.0104198
FBtr0310672	0.65476	0.0411194
FBtr0078480	0.654801	0.00720989
FBtr0081858	0.655736	0.00193699
FBtr0073148	0.65575	0.0093019
FBtr0087407	0.655835	0.00581841
FBtr0089842	0.656637	0.0255828
FBtr0073675	0.656712	0.015209
FBtr0081771	0.656817	0.00770487
FBtr0085364	0.657222	0.00668432
FBtr0071032	0.657668	0.00300176
FBtr0331788	0.658378	0.0264362
FBtr0302859	0.658726	0.00483263
FBtr0070441	0.659045	0.00581614
FBtr0302692	0.659075	0.0192157
FBtr0079784	0.659343	0.0424081
FBtr0086691	0.660552	0.0237664
FBtr0072342	0.661471	0.00330959
FBtr0087583	0.661647	0.00931336
FBtr0308812	0.661885	0.00649478
FBtr0070686	0.661888	0.00409008
FBtr0113739	0.662596	0.0104082
FBtr0334947	0.662751	0.00660947
FBtr0080500	0.663304	0.0117227
FBtr0080140	0.66373	0.0136875
FBtr0113122	0.663879	0.00422588
FBtr0334265	0.665468	0.0392435
FBtr0087737	0.666371	0.0066195
FBtr0089434	0.666957	0.0214027
FBtr0088043	0.666993	0.00610479
FBtr0087421	0.667344	0.00241883
FBtr0078844	0.668083	0.00856206
FBtr0088575	0.668229	0.00749852
FBtr0079662	0.669804	0.00614308
FBtr0273247	0.670094	0.00503348
TC242039	0.671436	0.00639177
FBtr0300590	0.671793	0.0103553
U02545	0.672248	0.0309933
TC235780	0.672546	0.0137558
FBtr0080536	0.672651	0.00347765
FBtr0086242	0.673151	0.00794885
FBtr0333544	0.674217	0.0408715
FBtr0100508	0.674834	0.00359885
FBtr0110933	0.675824	0.00434237
FBtr0087569	0.675895	0.00284059
A_09_P057626	0.67844	0.00558758
FBtr0071423	0.678803	0.0212011
TC252147	0.67916	0.00599806
FBtr0331513	0.680211	0.00643269
FBtr0076187	0.680571	0.0454362
FBtr0085546	0.68152	0.00257554
FBtr0087409	0.681636	0.0400434
FBtr0080434	0.681727	0.0309484
FBtr0305287	0.681738	0.0259699
FBtr0075913	0.682121	0.00869149
FBtr0074895	0.68227	0.0136263
FBtr0088012	0.68311	0.00333927
FBtr0080157	0.683412	0.0116467
FBtr0084507	0.684192	0.00338941
FBtr0343765	0.684701	0.00271993
FBtr0083115	0.685502	0.00357956
FBtr0331437	0.685704	0.00354414
FBtr0085995	0.685716	0.0182722
FBtr0077085	0.68575	0.012611
FBtr0080493	0.686323	0.0025129
FBtr0082930	0.687021	0.0390762
FBtr0075921	0.689427	0.00334969
FBtr0073453	0.689643	0.00449074
FBtr0088251	0.690342	0.00239603
IP15528	0.690707	0.0278996
FBtr0084072	0.691055	0.00954299
FBtr0084151	0.691473	0.00610242
FBtr0078770	0.691544	0.0112503
FBtr0089606	0.691726	0.00270899
X65667	0.692727	0.0132734
FBtr0087702	0.694727	0.0347118
FBtr0081331	0.69486	0.0323906
FBtr0339683	0.695344	0.0129968
FBtr0079799	0.695493	0.0273604
FBtr0085356	0.695602	0.0434192
FBtr0077189	0.695772	0.00276931
FBtr0082215	0.696559	0.00550544
FBtr0083513	0.698429	0.00699981
FBtr0073834	0.699543	0.00495094
FBtr0072428	0.699768	0.00360825
FBtr0074809	0.699923	0.0224575
FBtr0071036	0.700136	0.0302015
FBtr0079038	0.700208	0.0150275
FBtr0080406	0.702009	0.0123195
FBtr0088823	0.703128	0.00145182
FBtr0084934	0.703371	0.00332406
A_09_P168565	0.704783	0.0324254
FBtr0070482	0.705041	0.0121334
FBtr0089584	0.705044	0.0134667
FBtr0080428	0.70581	0.00972173
FBtr0302289	0.706175	0.0014688
FI05482	0.706848	0.0171567
FBtr0087418	0.707417	0.00608132
FBtr0091489	0.707962	0.0140306
FBtr0300255	0.708463	0.0127865
FBtr0075408	0.709248	0.0427836
FBtr0088477	0.709338	0.0116898
FBtr0305358	0.71002	0.00998996
FBtr0088273	0.710121	0.00375308
TC243850	0.710674	0.00775465
TC251269	0.711456	0.0286628
FBtr0076936	0.711947	0.00749902
FBtr0308644	0.712329	0.0164768
FBtr0083452	0.713129	0.00476638
FBtr0089715	0.714495	0.0433461
FBtr0083478	0.715794	0.00216785
FBtr0308790	0.716382	0.0307061
FBtr0074417	0.716586	0.00240456
FBtr0088927	0.717165	0.0205638
FBtr0078100	0.717342	0.00805711
FBtr0305606	0.718558	0.00275979
FBtr0086917	0.71874	0.0271689
FBtr0080361	0.718759	0.0237013
FBtr0331364	0.719016	0.0128073
FBtr0074072	0.719065	0.00479936
FBtr0080855	0.719535	0.00502692
FBtr0072973	0.719947	0.0156942
FBtr0088205	0.720644	0.0188197
FBtr0088961	0.720833	0.00229924
FBtr0082735	0.72176	0.0452313
FBtr0086054	0.724589	0.00144125
FBtr0087895	0.724919	0.00884382
FBtr0303405	0.725197	0.00609208
FBtr0114361	0.725374	0.00481287
TC248248	0.725409	0.00722922
FBtr0100001	0.725552	0.0327675
FBtr0076007	0.725575	0.0197642
FBtr0087121	0.72631	0.00272557
RE01061	0.727721	0.0250222
FBtr0081815	0.728814	0.0279821
FBtr0344520	0.729321	0.0103055
FBtr0088938	0.730227	0.00699981
FBtr0085047	0.730716	0.00360245
FBtr0078194	0.731192	0.00502692
FBtr0073112	0.731523	0.00656945
FBtr0086277	0.731747	0.00274636
FBtr0344740	0.733203	0.00503348
FBtr0083127	0.733263	0.0147614
AJ313085	0.734032	0.00531697
FBtr0070170	0.734518	0.00270655
FBtr0084692	0.734857	0.0124739
IP18375	0.734948	0.0130935
FBtr0074602	0.735543	0.00767976
FBtr0340265	0.735588	0.0302823
FBtr0084077	0.735825	0.00973893
FBtr0084718	0.735994	0.0071154
FBtr0074447	0.736783	0.00766056
FBtr0332422	0.737027	0.0470057
FBtr0333253	0.737521	0.0096965
FBtr0079712	0.73769	0.0193407
FBtr0078739	0.738133	0.00457691
NM_001103742	0.738593	0.0163361
FBtr0086465	0.738813	0.0357245
FBtr0077080	0.738972	0.0216931
FBtr0084279	0.739052	0.00257554
FBtr0081120	0.739182	0.00860862
FBtr0085297	0.73935	0.0181773
FBtr0086745	0.73946	0.0227841
FBtr0100218	0.739765	0.00217489
FBtr0072625	0.740683	0.027654
FBtr0077116	0.742203	0.0023949
FBtr0340293	0.742814	0.0451467
FBtr0079419	0.74318	0.00603566
NM_132546	0.744021	0.00259301
IP13307	0.744868	0.0126656
GM06363	0.745264	0.00235888
FBtr0075279	0.745386	0.00526122
FBtr0083830	0.745465	0.00338941
FBtr0074055	0.746389	0.00240456
FBtr0340364	0.746391	0.0083736
FBtr0087667	0.74811	0.0053754
FBtr0073499	0.748647	0.00724853
TC248741	0.749481	0.0345305
FBtr0081752	0.749658	0.0031712
FBtr0088685	0.749962	0.0026053
FBtr0329899	0.751406	0.0349037
FBtr0072574	0.751491	0.0245867
FBtr0075976	0.753082	0.0343809
FBtr0087391	0.75364	0.0101494
FBtr0084555	0.753696	0.00605327
FBtr0082196	0.75432	0.0174447
FBtr0081577	0.754891	0.00449074
FBtr0303407	0.755137	0.0059974
FBtr0340029	0.756	0.00998288
FBtr0332540	0.756599	0.00407637
FBtr0070146	0.756817	0.00366419
FBtr0087205	0.757205	0.00305825
FBtr0084509	0.757376	0.0206104
FBtr0074623	0.757377	0.00248308
FBtr0086252	0.757938	0.00668974
FBtr0110897	0.75817	0.00296253
FBtr0073497	0.758239	0.0319751
FBtr0089712	0.758566	0.00436037
FBtr0078357	0.7588	0.00551405
FBtr0112761	0.761109	0.00471517
FBtr0273414	0.761911	0.00158133
FBtr0072237	0.762	0.0110565
FBtr0343489	0.76213	0.00220799
FBtr0080833	0.763174	0.00575608
FBtr0076998	0.763625	0.0267458
FBtr0087521	0.765396	0.00423952
FBtr0086542	0.765441	0.00216785
FBtr0290281	0.765488	0.0195715
FBtr0091512	0.765604	0.0123977
FBtr0082385	0.766087	0.00769586
GM06913	0.766693	0.0458666
FBtr0085534	0.767573	0.0121396
FBtr0078313	0.768286	0.0111252
FBtr0075148	0.768693	0.0160474
FBtr0077416	0.769104	0.0140657
FBtr0088236	0.770735	0.0102922
FBtr0071048	0.771482	0.0128229
FBtr0082418	0.771981	0.00774935
FBtr0070027	0.77263	0.0185976
FBtr0072722	0.77295	0.00648816
FBtr0074624	0.773972	0.0254964
FBtr0070807	0.774381	0.0048853
FBtr0079365	0.776083	0.0427663
FBtr0081332	0.777946	0.0371709
FBtr0079576	0.778302	0.00229687
FBtr0300273	0.779753	0.00322849
FBtr0111030	0.780031	0.0458666
NR_048296	0.780044	0.0119752
FBtr0081786	0.781029	0.00449367
FBtr0075512	0.781127	0.00794885
FBtr0301247	0.781606	0.00473812
FBtr0080543	0.783244	0.0116097
FBtr0087487	0.783466	0.00158133
GM12182	0.783917	0.00643269
FBtr0084273	0.784946	0.0125158
FBtr0076999	0.785936	0.00860862
FBtr0077603	0.787897	0.00171898
TC254962	0.787898	0.00240456
FBtr0077391	0.788301	0.0300444
FBtr0084326	0.790076	0.00277167
FBtr0083484	0.790636	0.00724853
FBtr0082297	0.792081	0.00750882
TC234342	0.792986	0.0140306
FBtr0085326	0.793119	0.0167528
FBtr0074477	0.793693	0.0126868
FBtr0077746	0.794388	0.00712392
FBtr0072133	0.795128	0.00818407
FBtr0333686	0.795317	0.0180001
FBtr0301590	0.7956	0.00165751
FBtr0084716	0.797787	0.00345093
FBtr0346059	0.797797	0.0195565
FBtr0079349	0.797994	0.00418466
FBtr0087743	0.798203	0.00261893
FBtr0083051	0.799153	0.00108227
FBtr0086725	0.7992	0.00144392
FBtr0306010	0.799725	0.00958321
FBtr0078919	0.799747	0.00171898
FBtr0087948	0.800286	0.002093
A_09_P110150	0.801128	0.0437755
FBtr0081898	0.802338	0.00533538
FBtr0306539	0.802432	0.00727186
FBtr0077082	0.803125	0.0110829
FBtr0075142	0.803658	0.00229687
FBtr0078727	0.804719	0.0221361
FBtr0073431	0.806324	0.00789858
FBtr0302691	0.807978	0.0113695
FBtr0081564	0.808531	0.0409953
A_09_P189620	0.810205	0.0113724
FBtr0081563	0.812489	0.00104476
FBtr0075187	0.813576	0.0218617
FBtr0086535	0.813617	0.0113169
FBtr0075275	0.814068	0.00181303
FBtr0290134	0.814542	0.0112016
FBtr0080325	0.815368	0.00980479
FBtr0078802	0.81789	0.00922448
FBtr0082067	0.817974	0.00622014
FBtr0110850	0.818509	0.00585823
FBtr0088982	0.818956	0.00914622
FBtr0333344	0.819342	0.00875093
FBtr0343282	0.820473	0.0276215
FBtr0084691	0.820507	0.029861
FBtr0078926	0.822398	0.00481287
FBtr0079172	0.822712	0.0286594
FBtr0071332	0.823057	0.0118765
FBtr0343748	0.823409	0.0023164
FBtr0082203	0.825643	0.0113693
FBtr0085758	0.826647	0.031891
FBtr0300685	0.827238	0.00658095
FBtr0087669	0.827634	0.00470234
FBtr0301194	0.829032	0.00103493
FBtr0070606	0.830261	0.028637
FBtr0072901	0.830289	0.0116164
FBtr0080408	0.830369	0.00449074
FBtr0343403	0.830736	0.0267082
FBtr0081349	0.831616	0.00181303
FBtr0071622	0.832131	0.0372184
FBtr0079889	0.832546	0.00726671
FBtr0084848	0.834226	0.00227522
FBtr0342985	0.834264	0.0272686
FBtr0076560	0.834287	0.00914466
FBtr0077164	0.834926	0.00243122
FBtr0076247	0.835685	0.0053754
FBtr0088046	0.836488	0.00422588
FBtr0071573	0.837601	0.00359885
FBtr0111029	0.837883	0.0263022
TC248934	0.839086	0.00766056
FBtr0081475	0.841326	0.00622014
FBtr0299700	0.842814	0.0126656
FBtr0082206	0.843407	0.0032385
FBtr0071638	0.843825	0.00456832
FBtr0080525	0.844593	0.0437691
FBtr0303457	0.845753	0.00338941
FBtr0075526	0.845801	0.00732488
FBtr0073286	0.845805	0.00931336
FBtr0086244	0.846487	0.00171898
FBtr0089729	0.847424	0.00752127
FBtr0087461	0.847671	0.00281595
A_09_P206270	0.847875	0.0402815
FBtr0082133	0.847939	0.00263736
CK133029	0.84819	0.00228164
FBtr0082075	0.849091	0.0023164
FBtr0077666	0.849164	0.00142514
FBtr0083048	0.849758	0.00626471
FBtr0074825	0.850105	0.00190297
LP12157	0.852577	0.00836026
FBtr0074639	0.855175	0.0038638
FBtr0079849	0.85519	0.0095365
FBtr0077130	0.855298	0.031891
FBtr0085892	0.855795	0.034625
TC240093	0.855956	0.00248308
FBtr0071077	0.857096	0.00238553
MIP13073	0.857689	0.015843
FBtr0072731	0.857744	0.00540037
FBtr0113215	0.858811	0.00722366
FBtr0077541	0.858868	0.00423518
FBtr0088235	0.859049	0.00225181
FBtr0087285	0.859187	0.0157529
FBtr0302717	0.859927	0.0345305
FBtr0083052	0.860482	0.00290752
TC241846	0.861154	0.0413908
FBtr0085414	0.861259	0.00206715
FBtr0079801	0.861858	0.0449723
FBtr0079609	0.86258	0.00498127
FBtr0080308	0.863438	0.0287867
FBtr0074998	0.864877	0.00158133
FBtr0334593	0.864984	0.00613384
FBtr0334515	0.866145	0.0051376
FBtr0084728	0.866412	0.0355211
TC243177	0.866998	0.0136562
FBtr0078893	0.867487	0.0154008
FBtr0079503	0.867546	0.0212011
TC242643	0.868056	0.0155963
FBtr0080774	0.869634	0.0120648
FBtr0074404	0.870708	0.00715213
FBtr0079320	0.871423	0.00103493
FBtr0078311	0.87163	0.019023
FBtr0088532	0.87324	0.00595468
FBtr0085271	0.873528	0.00444369
FBtr0079807	0.874715	0.0436579
FBtr0074240	0.875325	0.0230411
FBtr0088979	0.876202	0.00304451
FBtr0074007	0.876896	0.0205608
FBtr0073317	0.877531	0.00451951
FBtr0300754	0.877885	0.0169671
FBtr0078861	0.879449	0.00538383
FBtr0086900	0.879643	0.00775664
FBtr0072157	0.880092	0.0120857
FBtr0290259	0.880654	0.00229924
FBtr0081488	0.88125	0.00227619
FBtr0080935	0.881414	0.00526122
FBtr0290212	0.882249	0.00158133
FBtr0085461	0.882705	0.0206104
TC251569	0.882999	0.0330766
FBtr0072269	0.885537	0.00354414
Y11066	0.888059	0.0125158
FBtr0088533	0.888441	0.00465352
FBtr0070668	0.888692	0.000944602
FBtr0073470	0.889268	0.0224575
FBtr0100135	0.889585	0.0343809
FBtr0081233	0.89029	0.00225181
A_09_P070276	0.890638	0.022931
FBtr0078523	0.891497	0.00251076
FBtr0086309	0.892479	0.0266217
FBtr0074296	0.893176	0.00142514
FBtr0088482	0.893526	0.00225181
FBtr0081569	0.89368	0.0116164
FBtr0079811	0.895989	0.00145595
FBtr0074392	0.896088	0.0272382
FBtr0333452	0.897071	0.0417616
FBtr0290033	0.899756	0.00158908
FBtr0079466	0.900711	0.0194391
FBtr0089592	0.903191	0.0318462
FBtr0088805	0.903455	0.00227619
FBtr0089588	0.903499	0.0256306
FBtr0078224	0.904721	0.00359885
FBtr0072427	0.904811	0.0307122
FBtr0081818	0.906203	0.00240456
FBtr0074947	0.907005	0.00860862
FBtr0073850	0.907251	0.00158133
FBtr0301275	0.907655	0.00273724
FBtr0084834	0.908319	0.0327675
FBtr0075529	0.911676	0.0160378
FBtr0100496	0.912457	0.00227619
FBtr0079326	0.915202	0.00926525
FBtr0076878	0.916264	0.0125843
FBtr0300427	0.916639	0.0182566
AJ224882	0.918275	0.0270099
TC225782	0.918842	0.0435883
FBtr0078669	0.919294	0.00356727
FBtr0301267	0.919715	0.0241997
FBtr0075026	0.919781	0.00145182
FBtr0081085	0.920615	0.0390791
FBtr0085964	0.922941	0.00424962
FBtr0290059	0.923736	0.0011688
FBtr0343140	0.924419	0.00427088
FBtr0084481	0.92487	0.015209
FBtr0299745	0.925306	0.00791415
FBtr0345346	0.926657	0.00358714
FBtr0343522	0.926784	0.00481287
TC245839	0.931294	0.00236369
FBtr0075316	0.931335	0.0209106
FBtr0080629	0.931948	0.00305825
FBtr0073227	0.935244	0.00450431
FBtr0303994	0.935344	0.0239637
FBtr0083850	0.936285	0.0194391
FBtr0071815	0.936528	0.0364337
FBtr0076603	0.937849	0.00237726
FBtr0083119	0.938271	0.0291703
FBtr0343686	0.941209	0.00164214
FBtr0299610	0.94132	0.00457691
FBtr0071774	0.941726	0.00241883
AT30755	0.944384	0.00347765
FBtr0077569	0.944728	0.00354414
FBtr0100513	0.945423	0.00192942
FBtr0084422	0.94653	0.00769767
FBtr0080776	0.947362	0.00914622
FBtr0303047	0.947376	0.00870999
FBtr0087013	0.947675	0.00261596
FBtr0088077	0.948118	0.0288254
FBtr0073516	0.948407	0.00422722
TC233327	0.94846	0.0331204
FBtr0072732	0.948575	0.0051376
FBtr0333353	0.948903	0.0126656
NR_002468	0.949022	0.015209
FBtr0078784	0.949471	0.0171505
FBtr0084598	0.953955	0.0181245
FBtr0088384	0.956045	0.00115652
FBtr0081827	0.956419	0.00262325
FBtr0113026	0.958181	0.00427758
FBtr0080723	0.963688	0.00662706
FBtr0082589	0.965474	0.00457691
FBtr0073109	0.966339	0.0032385
FBtr0075648	0.966355	0.00347765
FBtr0083840	0.968625	0.00192942
FBtr0078297	0.969239	0.0018581
FBtr0075767	0.971744	0.00240456
FBtr0076926	0.974743	0.00137581
NM_131958	0.974905	0.0263784
FBtr0077043	0.975391	0.00530493
FBtr0070762	0.978166	0.00557289
FBtr0083213	0.979436	0.00180932
FBtr0082719	0.980987	0.0133989
FBtr0070342	0.982293	0.0426183
FBtr0083377	0.9828	0.00494071
A_09_P223695	0.985881	0.00241883
FBtr0074052	0.986443	0.00944558
FBtr0112592	0.988701	0.0456375
FBtr0079818	0.989145	0.00452616
FBtr0332754	0.989868	0.0258879
TC236112	0.990498	0.0167528
LD07388	0.991391	0.0131482
FBtr0082660	0.99277	0.0389628
TC253094	0.994435	0.017569
FBtr0304704	0.995261	0.00605007
FBtr0070448	0.996264	0.00108227
FBtr0086634	0.996735	0.0142867
FBtr0075354	0.997468	0.0100445
FBtr0075911	1.00049	0.0159582
FBtr0072733	1.00083	0.00229924
FBtr0073817	1.00325	0.00369849
FBtr0074096	1.00339	0.00314424
NM_166666	1.00406	0.00257554
FBtr0081316	1.0063	0.00288635
FBtr0112576	1.0067	0.0361031
FBtr0301023	1.00799	0.0149502
FBtr0084560	1.00898	0.00471517
FBtr0088912	1.00992	0.00371814
FBtr0075890	1.01051	0.00548831
FBtr0072073	1.01109	0.00225181
FBtr0330400	1.01191	0.0024585
FBtr0089968	1.01423	0.0452889
FBtr0310385	1.0191	0.00181303
FBtr0333838	1.01961	0.0133989
FBtr0344410	1.02116	0.00434283
FBtr0070138	1.02217	0.00229924
FBtr0080362	1.02417	0.0071154
FBtr0080059	1.02423	0.0111109
FBtr0087108	1.02827	0.0437134
FBtr0079788	1.02836	0.0163815
FBtr0073790	1.02842	0.010794
FBtr0087868	1.02952	0.0143024
FBtr0299876	1.03245	0.00657865
FBtr0301431	1.03337	0.00266975
FBtr0071412	1.03348	0.0281821
FBtr0082945	1.03449	0.00281595
FBtr0300320	1.03569	0.0392454
FBtr0080225	1.03679	0.00212468
FBtr0330645	1.03751	0.0137687
FBtr0088332	1.04002	0.00243421
FBtr0082526	1.04039	0.0129373
FBtr0078558	1.04062	0.00961104
FBtr0076647	1.04106	0.00229687
FBtr0112691	1.04346	0.00290752
FBtr0087641	1.04372	0.00657263
FBtr0088310	1.04384	0.00390792
FBtr0078484	1.04559	0.00172514
FBtr0085567	1.047	0.00676065
FBtr0112928	1.04738	0.00229924
TC236149	1.04859	0.00457691
TC242307	1.05139	0.00655764
FBtr0079783	1.05199	0.00495094
FBtr0078241	1.05479	0.00229924
FBtr0088027	1.05518	0.0447759
FBtr0082832	1.05551	0.0215681
FBtr0334677	1.05843	0.00158133
FBtr0080803	1.05883	0.00708297
FBtr0082690	1.05985	0.00338941
FBtr0114543	1.0599	0.00227619
FBtr0331419	1.0607	0.0446901
FBtr0073787	1.06404	0.00420947
FBtr0078504	1.06469	0.0140657
FBtr0088593	1.06471	0.0261003
FBtr0086300	1.06489	0.00220382
FBtr0080527	1.06556	0.0385789
FBtr0334072	1.06661	0.0127094
FBtr0073642	1.07267	0.00158133
FBtr0085268	1.0734	0.0051376
FBtr0302206	1.07515	0.0357133
FBtr0076454	1.07521	0.00310604
FBtr0335432	1.07733	0.0336017
FBtr0339740	1.07791	0.0247486
FBtr0084242	1.0872	0.0143553
FBtr0087606	1.08896	0.00801465
FBtr0073809	1.09136	0.00216007
FBtr0071245	1.09158	0.0170323
FBtr0087668	1.09551	0.00103493
FBtr0070477	1.09715	0.00412688
FBtr0077747	1.10133	0.00149035
GH14214	1.10362	0.0362489
FBtr0339588	1.10511	0.00941932
FBtr0072556	1.1082	0.0419317
FBtr0079076	1.11012	0.00412688
FBtr0307051	1.11171	0.00251076
FBtr0310449	1.1148	0.00633483
FBtr0079102	1.11511	0.0299042
FBtr0076881	1.11626	0.0390791
FBtr0070872	1.11976	0.0140657
FBtr0073309	1.12112	0.0141109
FBtr0077125	1.12233	0.00104476
FBtr0087768	1.1254	0.00624056
FBtr0075497	1.12676	0.00169598
TC237675	1.1279	0.0223809
FBtr0079943	1.13103	0.0371998
FBtr0301429	1.13112	0.00132531
FBtr0321284	1.1324	0.00259566
FBtr0088469	1.13425	0.00229924
FBtr0080055	1.13517	0.0496181
FBtr0075522	1.13589	0.00158133
FBtr0085452	1.14301	0.00132531
FBtr0301374	1.14714	0.0382607
EC072250	1.15317	0.00334464
FBtr0079271	1.15374	0.0122593
FBtr0070205	1.15576	0.00193963
FBtr0079559	1.15749	0.00145182
FBtr0076523	1.15867	0.00227619
FBtr0087387	1.15887	0.0033855
FBtr0078387	1.15888	0.000969579
GH05922	1.15966	0.00465239
FBtr0072425	1.16175	0.00227522
FBtr0076831	1.16254	0.0170323
FBtr0078841	1.16549	0.0083869
FBtr0303157	1.16806	0.0413908
FBtr0084645	1.17146	0.00329209
NR_048526	1.17347	0.015209
FBtr0070258	1.17409	0.00158133
NR_073637	1.17488	0.00103493
IP01409	1.1783	0.00103493
FBtr0086298	1.17854	0.0070386
FBtr0072775	1.19157	0.00107942
BP550259	1.19287	0.049986
FBtr0078115	1.2049	0.000969579
FBtr0077081	1.21024	0.000944602
FBtr0339838	1.21047	0.00145595
FBtr0089084	1.21529	0.00145182
FBtr0075150	1.21564	0.00390792
FBtr0071263	1.2164	0.00221719
FBtr0070844	1.21654	0.0208015
FBtr0081612	1.2175	0.00130502
FBtr0334614	1.22174	0.0113724
FBtr0075366	1.22917	0.00930316
TC251212	1.23022	0.0151849
TC241129	1.23334	0.00870999
FBtr0083751	1.24095	0.00613398
FBtr0075655	1.24299	0.0365515
FBtr0071034	1.24862	0.00229854
FBtr0113228	1.24867	0.00729085
FBtr0305342	1.25787	0.0275259
FBtr0071674	1.26087	0.0333402
FBtr0076028	1.26404	0.0331204
FBtr0071254	1.26434	0.00805711
FBtr0083029	1.27006	0.00142514
FBtr0089590	1.27047	0.00145182
FBtr0075202	1.27198	0.00983978
FBtr0070385	1.27367	0.002093
FBtr0077157	1.2751	0.00103493
FBtr0343424	1.27541	0.00338861
FBtr0301512	1.279	0.0117231
FBtr0081068	1.28099	0.014823
FBtr0071415	1.28495	0.00240456
FBtr0078213	1.28512	0.0389628
FBtr0072085	1.28751	0.00427758
FBtr0075245	1.28835	0.00199208
FBtr0087630	1.2942	0.0059974
FBtr0079166	1.29918	0.0130935
FBtr0070295	1.30012	0.022635
AF065443	1.30258	0.00158133
FBtr0070106	1.30446	0.0339188
FBtr0083922	1.31704	0.00117583
FBtr0079093	1.31707	0.00267703
FBtr0075863	1.32232	0.00239156
FBtr0301669	1.32512	0.0268442
FBtr0080528	1.33606	0.0105003
FBtr0087306	1.33791	0.00347765
FBtr0080042	1.33988	0.00347765
FBtr0073821	1.34116	0.0288254
FBtr0078962	1.34163	0.028806
FBtr0071170	1.34898	0.0208366
FBtr0079228	1.35111	0.00355603
LD41664	1.35581	0.0131238
FBtr0080001	1.35701	0.000969579
FBtr0084361	1.35882	0.00789331
FBtr0081772	1.36162	0.00326942
NP027442	1.36311	0.027013
FBtr0100216	1.36543	0.0014688
FBtr0074925	1.37272	0.026993
FBtr0082866	1.37784	0.00103493
TC242009	1.38214	0.0080875
FBtr0071511	1.38649	0.00104476
TC256676	1.39353	0.0014688
FBtr0321259	1.4081	0.0125224
FBtr0302590	1.42197	0.00722106
FBtr0070204	1.4288	0.00144125
FBtr0079446	1.42917	0.0270822
FBtr0080809	1.43009	0.00767451
FBtr0080501	1.43025	0.0107752
FBtr0074827	1.43472	0.00107942
FBtr0081034	1.44144	0.0169388
FBtr0073297	1.44166	0.0131238
FBtr0088959	1.44694	0.00206715
FBtr0074867	1.45692	0.0243949
FBtr0310566	1.45879	0.0141553
FBtr0082142	1.46292	0.00723973
FBtr0080590	1.46375	0.0018581
FBtr0075580	1.47264	0.020424
FBtr0088707	1.47602	0.0340799
FBtr0074592	1.47828	0.00103493
FBtr0070887	1.49452	0.00749852
FBtr0082281	1.5006	0.000294207
FBtr0078536	1.51079	0.000694977
FBtr0273261	1.51088	0.010795
A_09_P161425	1.51355	0.0191602
FBtr0076556	1.51484	0.0112031
FBtr0080180	1.51842	0.000891843
TC242769	1.53671	0.00627401
FBtr0086825	1.53801	0.00117583
FBtr0082666	1.54792	0.0189763
FBtr0073294	1.5484	0.00626471
FBtr0083215	1.54938	0.041392
FBtr0076913	1.55646	0.0136528
FBtr0070680	1.55719	0.00225181
FBtr0301237	1.5658	0.0107828
FBtr0070245	1.56681	0.00121581
FBtr0088222	1.56915	0.00172514
FBtr0082711	1.5722	0.0146982
FBtr0114581	1.57396	0.0179866
GH03315	1.58454	0.00121581
FBtr0075970	1.58462	0.0032385
FBtr0344279	1.61956	0.0325398
FBtr0100329	1.62036	0.0314523
FBtr0087112	1.6204	0.0172015
FBtr0071942	1.6272	0.0187031
FBtr0081208	1.62764	0.000827278
FBtr0300059	1.64551	0.0278518
FBtr0079012	1.65004	0.00789312
FBtr0089128	1.65436	0.0461275
FBtr0100009	1.65605	0.0093019
FBtr0308299	1.6608	0.0336151
FBtr0076567	1.66518	0.0186624
FBtr0078593	1.67532	0.00148588
FBtr0080066	1.6858	0.0267888
FBtr0070900	1.69095	0.0264622
FBtr0075677	1.69458	0.0102078
FBtr0084702	1.69663	0.0436132
FBtr0070284	1.69972	0.0170685
FBtr0084712	1.7249	0.0235476
FBtr0340267	1.7275	0.0116164
NR_002478	1.73307	0.0278519
FBtr0075758	1.74133	0.00912372
FBtr0080216	1.74409	0.0389628
FBtr0304795	1.74762	0.0104082
FBtr0073291	1.75555	0.0053754
FBtr0075108	1.75864	0.00172514
FBtr0070262	1.76546	0.0110689
FBtr0084357	1.77366	0.0299788
FBtr0084323	1.77585	0.00239603
FBtr0339648	1.77999	0.0242017
FBtr0083933	1.78393	0.00785856
FBtr0074028	1.78526	0.0011688
FBtr0088487	1.79235	0.00931675
FBtr0079685	1.7929	0.0319445
FBtr0084288	1.80682	0.0259534
FBtr0077013	1.8146	0.00471517
FBtr0085488	1.81684	0.00475238
FBtr0089055	1.82503	0.0309601
FBtr0112636	1.83731	0.015209
FBtr0086926	1.84062	0.0365121
FBtr0084599	1.84244	0.00471517
FBtr0071003	1.8507	0.0008087
FBtr0075126	1.85632	0.00749852
FBtr0086463	1.87045	0.0054525
FBtr0081755	1.87648	0.00574985
FBtr0333846	1.89162	0.00380375
FBtr0112979	1.92855	0.00606262
FBtr0070577	1.92868	0.000694977
FBtr0085573	1.94524	0.0437691
FBtr0299996	1.95942	0.00497846
FBtr0071145	1.96936	0.031891
FBtr0072678	1.98993	0.00222132
FBtr0082756	1.99045	0.045712
FBtr0071087	1.99204	0.0343895
FBtr0300221	2.00992	0.0126868
FBtr0082104	2.05944	0.000969579
FBtr0083582	2.06019	0.0374693
FBtr0084261	2.07545	0.0248944
FBtr0082287	2.08589	0.000694977
FBtr0077556	2.08845	0.0103787
FBtr0087949	2.09027	0.00227619
FBtr0112650	2.10746	0.011009
AF189278	2.11215	0.0094523
TC233783	2.11641	0.0170164
FBtr0340064	2.12653	0.0264782
FBtr0304867	2.12929	0.00946171
FBtr0333847	2.12977	0.00530493
FBtr0080521	2.13141	0.0167528
FBtr0075167	2.14648	0.0180413
FBtr0302055	2.15099	0.0115768
FBtr0076200	2.16631	0.0137687
FBtr0081190	2.1668	0.00605327
FBtr0083105	2.17998	0.000390413
FBtr0079042	2.18071	0.0275545
FBtr0306327	2.19432	0.00261893
FBtr0075556	2.19749	0.0312802
NR_047957	2.2037	0.0302943
FBtr0304865	2.21317	0.00456832
FBtr0073976	2.22467	0.0176524
FBtr0086510	2.22745	0.0093019
FBtr0078891	2.24419	0.0103787
FBtr0072837	2.2476	0.0207925
FBtr0273342	2.29099	0.00721155
FBtr0085481	2.29761	0.0178079
FBtr0079238	2.32139	0.0440094
FBtr0079237	2.34481	0.0100243
FBtr0079241	2.34724	0.0235476
TC227638	2.39028	0.00551405
FBtr0084285	2.39155	0.0140989
FBtr0080144	2.43142	0.0374698
FBtr0071201	2.44185	0.00819205
FBtr0074987	2.47222	0.0211404
IP19518	2.48235	0.00819205
FBtr0071202	2.50063	0.00531237
FBtr0086320	2.5135	0.00229687
FBtr0079832	2.52287	0.0313187
FBtr0077986	2.53074	0.00261545
FBtr0087609	2.53405	0.0157726
FBtr0083237	2.57338	0.0293003
FBtr0079240	2.63666	0.0205638
FBtr0077326	2.67315	0.0150975
FBtr0081823	2.72707	0.00546717
FBtr0076880	2.74678	0.00715213
FBtr0088474	2.8951	0.0203607
FBtr0077932	2.91392	0.00241883
FBtr0079373	2.92537	0.00545198
MIP16990	3.0556	0.00526122
FBtr0075239	3.2386	0.00457691
TC250402	3.29766	0.00795041
AF171768	3.30637	0.00458908
TC230823	3.55753	0.0197642
FBtr0079864	3.59975	0.0154362
FBtr0081240	3.65162	0.0254837
FBtr0290221	3.80391	0.00745051
TC241976	4.22819	0.00628442
FBtr0077929	4.31292	0.0101494
FBtr0073911	4.49507	0.0180587
FBtr0080139	4.78326	0.00836026
TC241530	4.86247	0.00599806
FBtr0081242	5.21607	0.0314959
FBtr0070663	5.24324	0.0363306
FBtr0074076	5.41419	0.00527611
FBtr0076571	5.50239	0.0361397
