# Supplementary material for: A dual role of dLsd1 in oogenesis: regulating developmental genes and repressing transposons
Source: Nucleic Acids Res. 2019 Dec 4;48(3):1206–24. doi: 10.1093/nar/gkz1142 (PMC7026653; doi:10.1093/nar/gkz1142)
Supplement: gkz1142_Supplemental_Files [file gkz1142_supplemental_files.zip › Table S8.xlsx]

## Sheet: Feuil1
Table S8. List of dLsd1 direct targets
seqname	start	end	nearest_tx_name	nearest_gene_symbol	location	logFC	adj.P.Val	CGATA motif
chrX	12905544	12905618	NM_132610	CG4404	promoter	-1.49917	0,001034926
chrX	12905673	12906028	NM_132610	CG4404	promoter	-1.49917	0,001034926
chr3R	11221784	11221982	NM_169377	RpL3	promoter;promoter;promoter;promoter;promoter;promoter;promoter;promoter	-1.32071	0,000694977
chr3R	5282948	5283233	NM_170643	mtd	genebody;genebody;genebody;genebody;genebody;genebody;genebody;genebody;genebody;genebody;genebody;genebody;genebody;genebody;genebody;genebody;genebody;genebody;genebody;promoter	-1.26779	0,010355304	yes
chr2R	24133601	24133815	NM_001299899	Zfrp8	promoter;promoter;promoter;promoter	-1.21736	0,002593007
chrX	16655725	16655970	NM_001298414	r	promoter;promoter;promoter	-1.19073	0,001416406
chr3L	681965	682058	NM_001274289	CG3386	promoter;promoter;promoter;promoter	-1.16154	0,001168798
chr2R	10100875	10101105	NM_001014516	14-3-3zeta	genebody;genebody;genebody;genebody;promoter;promoter;promoter;promoter;promoter;promoter	-1.15397	0,002067147
chr3R	15287779	15287940	NM_169640	Tm1	genebody;genebody;genebody;genebody;genebody;genebody;genebody;genebody;genebody;genebody;genebody;genebody;promoter;promoter	-1.12369	0,004715175
chr3R	14024942	14025172	NM_142068	rdx	genebody;genebody	-1.07433	0,003765282
chrX	3671372	3671660	NM_001169180	Mnt	promoter;promoter;promoter	-1.02714	0,007485976	yes
chrX	3689145	3689378	NM_130715	Mnt	genebody;genebody;genebody;genebody;genebody;genebody;promoter;promoter;promoter;promoter	-1.02714	0,007485976
chr3L	1307421	1307641	NM_176270	CG2469	promoter;promoter;promoter;promoter;promoter	-1.01452	0,021675941	yes
chr3R	6368209	6368607	NM_141392	CG10286	promoter;promoter;promoter;promoter;promoter;promoter;promoter;promoter	-1.00116	0,001168798
chrX	8560175	8560831	NM_001103443	Trf4-1	promoter;promoter;promoter;promoter;promoter;promoter;promoter;promoter	-0.99447	0,03043156	yes
chr3L	10664603	10664866	NM_001274755	simj	promoter;promoter;promoter;promoter;promoter	-0.989264	0,034009218	yes
chr3R	14286435	14286560	NM_001014621	trx	promoter;promoter;promoter;promoter;promoter	-0.985524	0,009303502
chr3L	11252090	11252357	NM_140199	scyl	promoter;promoter	-0.948284	0,038482144
chr2R	19424692	19425131	NM_057700	CalpA	promoter;promoter;promoter;promoter;promoter;promoter;promoter;promoter;promoter;promoter;promoter;promoter;promoter;promoter;promoter;promoter;promoter	-0.901348	0,003872508	yes
chr3R	24654928	24655254	NM_143019	CG6695	promoter;promoter;promoter	-0.890153	0,001982411	yes
chr2R	17097357	17097559	NM_166217	GstS1	genebody;promoter;promoter	-0.877945	0,011597929
chr3R	20782849	20783029	NM_001275853	Syp	genebody;genebody;genebody;genebody;genebody;genebody;genebody;genebody;genebody;promoter;promoter;promoter	-0.846224	0,007898576
chr3R	20778553	20778870	NM_001275851	Syp	genebody;genebody;genebody;genebody;genebody;promoter;promoter;promoter	-0.846224	0,007898576
chr2R	9577916	9578172	NM_001169628	Not1	genebody;genebody;genebody;genebody;genebody;promoter	-0.843347	0,002866785	yes
chr2L	12434520	12434786	NM_205967	SC35	promoter;promoter;promoter;promoter;promoter;promoter;promoter	-0.834165	0,009295167	yes
chr3R	29772710	29772992	NM_001032407	kay	genebody;promoter;promoter	-0.816199	0,007790091
chr3R	25472843	25473229	NM_001276026	Fur1	promoter;promoter;promoter;promoter;promoter;promoter;promoter;promoter;promoter;promoter	-0.803136	0,001451822	yes
chrX	11792323	11792774	NM_001258699	CkIIbeta	promoter;promoter;promoter;promoter;promoter;promoter;promoter;promoter;promoter;promoter;promoter;promoter	-0.800536	0,001932118	yes
chrX	16278081	16278551	NM_001258777	eas	promoter;promoter;promoter;promoter;promoter;promoter;promoter;promoter	-0.786356	0,004690854	yes
chr2R	22940826	22941030	NM_137897	CG3831	promoter;promoter;promoter	-0.780782	0,001451822
chr2R	7474148	7474199	NM_206050	Aldh-III	genebody;genebody;genebody;genebody;promoter;promoter;promoter;promoter;promoter;promoter;promoter;promoter	-0.778748	0,018937346
chr2R	7474263	7474391	NM_206050	Aldh-III	genebody;genebody;genebody;genebody;promoter;promoter;promoter;promoter;promoter;promoter;promoter;promoter	-0.778748	0,018937346
chrX	15835106	15835698	NM_206729	Chc	promoter;promoter;promoter;promoter;promoter;promoter;promoter;promoter;promoter;promoter	-0.760542	0,002907523	yes
chrX	15834976	15835041	NM_206729	Chc	promoter;promoter;promoter;promoter;promoter;promoter;promoter;promoter	-0.760542	0,002907523
chrX	15891880	15892297	NM_206745	shi	promoter;promoter;promoter;promoter;promoter;promoter;promoter;promoter;promoter;promoter;promoter;promoter;promoter;promoter;promoter	-0.735621	0,005996439	yes
chrX	15332961	15333337	NM_132788	CG9114	promoter;promoter;promoter	-0.733771	0,005998063	yes
chrX	6037153	6038003	NM_001258611	rux	promoter;promoter;promoter;promoter	-0.730905	0,005529569	yes
chr4	69135	69518	NM_001258476	pan	promoter;promoter;promoter;promoter;promoter;promoter;promoter	-0.729737	0,00622554	yes
chrX	8409887	8410272	NM_167153	lawc	genebody;genebody;genebody;genebody;genebody;promoter;promoter;promoter	-0.723195	0,00570122	yes
chr2L	2130157	2130506	NM_001032048	GlyP	promoter;promoter	-0.71334	0,009599349
chr2R	24174280	24174936	NM_080381	Nop60B	promoter;promoter;promoter;promoter;promoter;promoter	-0.698389	0,005213843	yes
chr3R	26229995	26230289	NM_143213	CG12290	promoter;promoter	-0.68626	0,003756392
chr3L	16381107	16381886	NM_140630	CG4753	promoter;promoter;promoter	-0.682345	0,004239524	yes
chrX	9554443	9554712	NM_132340	RpS28b	promoter;promoter;promoter;promoter	-0.673842	0,016429091	yes
chr2L	5108412	5108613	NM_001273161	Msp300	genebody;genebody;genebody;genebody;promoter;promoter;promoter	-0.657372	0,003664192	yes
chrX	279368	279665	NM_057544	ewg	promoter;promoter;promoter;promoter;promoter;promoter;promoter;promoter;promoter;promoter;promoter;promoter;promoter	-0.655108	0,005540785	yes
chr3R	9047732	9047981	NM_057746	Rel	genebody;genebody;genebody;promoter;promoter;promoter;promoter;promoter	-0.648018	0,00622554	yes
chr3R	9047563	9047676	NM_206467	Rel	genebody;genebody;genebody;promoter;promoter;promoter;promoter	-0.648018	0,00622554
chrX	13387428	13387626	NM_132655	CG1662	promoter;promoter;promoter;promoter	-0.641458	0,002907523	yes
chr3R	21204791	21204989	NM_169950	SNF4Agamma	genebody;genebody;genebody;genebody;genebody;genebody;genebody;genebody;genebody;genebody;genebody;genebody;genebody;genebody;promoter	-0.637	0,029860984
chr3R	21188472	21188967	NM_169948	SNF4Agamma	genebody;genebody;genebody;genebody;genebody;genebody;genebody;genebody;promoter;promoter	-0.637	0,029860984
chrX	21116897	21117390	NM_001272827	CG15445	promoter;promoter;promoter;promoter;promoter;promoter;promoter	-0.636245	0,003238504	yes
chr3R	30386827	30387041	NM_001260437	Fer1HCH	genebody;genebody;genebody;genebody;genebody;genebody;genebody;genebody;genebody;promoter	-0.635999	0,031280245
chrX	6287790	6287965	NM_078504	Top3beta	promoter;promoter;promoter	-0.622973	0,004227224
chr3R	27281110	27281921	NM_143297	mrt	genebody;promoter;promoter;promoter;promoter	-0.620612	0,025673595	yes
chrX	7096821	7097985	NM_167116	Sxl	genebody;genebody;genebody;genebody;genebody;genebody;genebody;genebody;genebody;genebody;genebody;genebody;genebody;genebody;genebody;genebody;genebody;promoter;promoter;promoter	-0.611652	0,036603781	yes
chr2L	20797573	20797783	NM_165344	CG9328	promoter;promoter;promoter;promoter	-0.610752	0,01199769
chr2R	10026681	10026933	NM_136699	CG12128	promoter;promoter;promoter;promoter;promoter;promoter;promoter	-0.610181	0,005872277	yes
chr2L	16887727	16888100	NM_144321	CG6115	promoter;promoter;promoter;promoter;promoter;promoter;promoter;promoter;promoter	-0.608766	0,005606264
chr3R	5264134	5264330	NM_141268	Hph	genebody;genebody;promoter;promoter	0.60445	0,008618149
chr3R	9563494	9563919	NM_141652	Vps45	promoter;promoter;promoter	0.606957	0,022865626	yes
chr2R	15218155	15218444	NM_001299514	CG8079	promoter;promoter;promoter;promoter;promoter;promoter;promoter	0.60918	0,004576911
chr2R	9842418	9842632	NM_136681	CG1667	promoter;promoter;promoter	0.614152	0,006927959	yes
chr3R	12980679	12981230	NM_079610	Paip2	promoter;promoter	0.615949	0,00688152	yes
chr3R	15803614	15803783	NM_142237	alpha-Man-IIb	promoter	0.616258	0,004452966	yes
chrX	10805893	10806260	NM_167254	Imp	genebody;genebody;genebody;genebody;genebody;genebody;genebody;genebody;genebody;genebody;genebody;genebody	0.617482	0,037861391	yes
chr2L	544516	544748	NM_078720	Spp	promoter;promoter	0.620568	0,037235162	yes
chr3R	4478592	4478932	NM_169008	CG31523	promoter;promoter;promoter	0.622525	0,008360261	yes
chr3R	18164298	18164608	NM_079672	Cbp20	promoter;promoter;promoter	0.626418	0,010311651	yes
chrX	6673854	6674099	NM_078510	Mcm6	promoter;promoter	0.631893	0,009048993	yes
chr3R	14625625	14625783	NM_169591	put	promoter;promoter;promoter;promoter;promoter;promoter;promoter	0.634881	0,008584514	yes
chr2L	1980559	1981124	NM_134790	CG15362	promoter;promoter	0.636827	0,007948851	yes
chr3L	21507375	21507830	NM_001275235	M6	promoter;promoter;promoter;promoter;promoter;promoter;promoter	0.636917	0,003953854	yes
chr2L	12097694	12097945	NM_135704	Ced-12	promoter	0.641611	0,006035664	yes
chr3R	10788086	10788624	NM_079584	Mcm5	promoter;promoter	0.644401	0,012958861	yes
chr3L	131323	131900	NM_080382	Pdk1	genebody;genebody;promoter;promoter;promoter	0.649787	0,017676152
chrX	2447699	2448095	NM_001038738	z	genebody;genebody;genebody;genebody;promoter;promoter;promoter;promoter	0.653576	0,003389413	yes
chr2R	16178437	16178647	NM_001259432	Lis-1	promoter;promoter;promoter;promoter	0.653671	0,011830474
chr3L	22065735	22066007	NM_141120	CG14561	promoter;promoter	0.654801	0,007209891	yes
chr2R	14935393	14935620	NM_001202009	Lap1	promoter;promoter;promoter;promoter	0.655835	0,005818408	yes
chr2R	18277162	18277352	NM_176221	pen-2	promoter;promoter;promoter	0.656637	0,02558284	yes
chrX	19521745	19522344	NM_001272777	CoRest	promoter;promoter;promoter;promoter;promoter;promoter;promoter;promoter;promoter;promoter;promoter;promoter	0.658726	0,004832631	yes
chr3R	5086721	5087362	NM_079507	corto	promoter;promoter;promoter;promoter;promoter	0.668083	0,008562062
chr3L	4626028	4626273	NM_001014561	Src64B	promoter;promoter;promoter;promoter;promoter;promoter;promoter;promoter;promoter	0.674834	0,003598846	yes
chr2R	14963061	14963333	NM_001299508	ckn	promoter;promoter;promoter;promoter;promoter;promoter	0.681636	0,040043351
chr2L	2375643	2376377	NM_164481	Atxn7	promoter;promoter;promoter;promoter;promoter	0.685704	0,003544136	yes
chr2R	6242123	6242362	NM_165471	Pld	promoter;promoter;promoter	0.685716	0,018272239
chr3L	5583105	5583919	NM_139717	l(3)psg2	promoter	0.68575	0,012611018	yes
chr2L	20066265	20066494	NM_001273687	bwa	promoter;promoter;promoter	0.69486	0,032390641	yes
chrX	21315870	21316129	NM_134603	Rpt6	genebody;promoter	0.695772	0,002769308	yes
chrX	2713960	2714191	NM_130668	CG2694	promoter;promoter;promoter;promoter	0.705041	0,012133408	yes
chrX	11817804	11817841	NM_001272534	rudhira	genebody;genebody;genebody;genebody;promoter	0.718558	0,002759795
chr2R	17430875	17431148	NM_137366	Lhr	promoter;promoter	0.71874	0,027168881	yes
chr2R	7278045	7278327	NM_001299227	Incenp	promoter;promoter;promoter;promoter;promoter	0.720833	0,002299241	yes
chr2R	5782486	5782958	NM_165447	ZnT41F	promoter;promoter;promoter;promoter	0.724589	0,001441254	yes
chr3R	15275105	15275339	NM_079635	Cp190	promoter;promoter;promoter	0.733263	0,014761408	yes
chr3R	24753588	24753981	NM_079764	asp	promoter	0.734857	0,012473935	yes
chr2L	18839448	18839892	NM_136069	CG10600	genebody;promoter;promoter;promoter	0.739182	0,008608621	yes
chrX	13782134	13782430	NM_001038753	CG11103	promoter;promoter;promoter	0.739765	0,002174893	yes
chr3R	13714999	13715278	NM_001104305	CG34383	promoter;promoter;promoter;promoter;promoter;promoter;promoter;promoter;promoter	0.751406	0,034903681	yes
chr3R	29806763	29807192	NM_001300663	ncd	promoter;promoter;promoter;promoter	0.767573	0,012139601
chrX	7307540	7307894	NM_078514	brk	genebody;genebody;genebody;genebody;promoter	0.771482	0,012822924
chr3R	4390243	4390369	NM_001202236	CG14646	promoter;promoter	0.799747	0,001718977	yes
chr3R	7124257	7124658	NM_141437	CG10098	promoter;promoter;promoter;promoter;promoter;promoter	0.812489	0,001044761	yes
chr3L	17740376	17740822	NM_001275069	CG7460	genebody;promoter;promoter	0.813576	0,021861715	yes
chr3R	9428325	9428614	NM_001202273	ps	genebody;genebody;genebody;genebody;genebody;promoter;promoter;promoter	0.837883	0,026302237
chr2R	21128235	21128639	NM_057898	CG4050	promoter;promoter;promoter	0.843825	0,004568325	yes
chr3R	9763035	9763375	NM_141684	CG8478	promoter;promoter;promoter;promoter;promoter	0.847939	0,002637359	yes
chr3R	9590807	9591252	NM_141661	CG8312	promoter;promoter;promoter;promoter;promoter	0.849091	0,002316405	yes
chr2R	15735056	15735614	NM_001299537	CG30089	genebody;promoter	0.859187	0,015752905	yes
chr3R	24870544	24870712	NM_143046	CycB3	promoter;promoter	0.866412	0,035521122	yes
chr2R	17590618	17590916	NM_137392	RhoGAP54D	promoter;promoter;promoter	0.879643	0,007756643
chr2R	23978336	23978676	NM_001299872	Sox14	promoter;promoter	0.880092	0,012085732
chr3R	6380193	6380444	NM_141395	CG1024	promoter;promoter;promoter;promoter	0.882249	0,00158133	yes
chr2R	20111193	20111508	NM_057466	18w	promoter	0.892479	0,026621717
chr2R	16124795	16125036	NM_166145	spin	promoter;promoter;promoter;promoter;promoter	0.903191	0,031846156	yes
chr3R	8030574	8030877	NM_169205	CG2747	promoter;promoter;promoter;promoter	0.906203	0,002404556	yes
chr3L	19618495	19618747	NM_001202202	asf1	promoter;promoter;promoter;promoter	0.907005	0,008608621	yes
chrX	13612057	13612061	NM_132674	Ndc80	promoter;promoter	0.907251	0,00158133	yes
chrX	9243493	9243763	NM_080056	Larp7	promoter;promoter;promoter	0.907655	0,002737239	yes
chr3R	28888176	28888210	NM_001144650	Doa	promoter;promoter;promoter;promoter;promoter;promoter;promoter;promoter;promoter;promoter	0.925306	0,007914147
chr3R	5251471	5251932	NM_169034	CG12163	promoter;promoter;promoter	0.935344	0,023963658	yes
chr2R	22317418	22317767	NM_166527	Gp150	promoter;promoter;promoter;promoter	0.936528	0,03643368	yes
chr2R	22212639	22213003	NM_058026	ari-2	promoter	0.941726	0,002418835	yes
chrX	2012055	2012961	NM_001258556	east	genebody;promoter;promoter;promoter;promoter;promoter	0.947376	0,008709993	yes
chr2R	11679274	11679574	NM_078978	Buffy	promoter;promoter;promoter	0.948118	0,028825418	yes
chr3R	16987610	16987839	NM_142322	CG18622	promoter;promoter	0.9828	0,004940709
chr3L	12693206	12693244	NM_168505	mirr	promoter;promoter;promoter	1.00049	0,015958159
chr3R	24226822	24227134	NM_142976	CG13609	promoter;promoter;promoter	1.00898	0,004715175	yes
chr3L	13114096	13114370	NM_001274867	trn	promoter;promoter	1.01051	0,005488306	yes
chr2R	16955146	16955386	NM_001103882	mute	promoter;promoter;promoter;promoter	1.04346	0,002907523	yes
chrX	769799	770070	NM_001297831	fz3	promoter;promoter	1.04738	0,002299241	yes
chr3L	648380	648572	NM_138200	Gale	promoter;promoter	1.1082	0,041931719	yes
chr2R	11297278	11297541	NM_136824	CG42336	promoter;promoter	1.16806	0,041390823	yes
chrX	1476892	1477190	NM_001297854	mei-38	promoter;promoter;promoter;promoter	1.17409	0,00158133	yes
chr3L	17576474	17576705	NM_168741	Eip74EF	genebody;genebody;genebody;promoter;promoter	1.27198	0,009839784
chr2L	7809679	7809912	NM_001298793	cdc14	genebody;genebody;genebody;genebody;genebody	1.27541	0,003388605
chr2L	5461150	5461472	NM_001273167	mid	promoter;promoter	1.31707	0,002677026
chr3R	15993222	15993426	NM_169694	srp	genebody;genebody;genebody;genebody;genebody;promoter;promoter	1.54938	0,04139199	yes
chr2L	19440634	19441029	NM_136123	CG10237	genebody;promoter;promoter	1.62764	0,000827278
chr3R	13812890	13813206	NM_001144577	tal-AA	promoter;promoter;promoter;promoter	1.95942	0,004978461	yes
