# Supplementary material for: A dual role of dLsd1 in oogenesis: regulating developmental genes and repressing transposons
Source: Nucleic Acids Res. 2019 Dec 4;48(3):1206–24. doi: 10.1093/nar/gkz1142 (PMC7026653; doi:10.1093/nar/gkz1142)
Supplement: gkz1142_Supplemental_Files [file gkz1142_supplemental_files.zip › Table S9 NS.xlsx]

## Sheet: trasposon_results-2.txt
Table S9. Fold changes and False Discovery Rates (FDR) of repeats for dLsd1 samples against input and pre-immune
Repeat ID	logFC.dlsd1_input	FDR.dlsd1_input	logFC.dlsd1_immune	FDR.dlsd1_immune	class	type
_TGGATGC_n	0.0593	1	4	0.302	Simple_repeat	Simple_repeat
_CCCCGCTA_n	2.99	1.19e-38	3.36	8.81e-46	Simple_repeat	Simple_repeat
_TCGCTCTC_n	2.44	4.17e-18	2.52	6.12e-19	Simple_repeat	Simple_repeat
_CGTGTTG_n	0.836	0.909	2.22	0.0104	Simple_repeat	Simple_repeat
_GATGGAG_n	-1.81	0.843	-2.14	0.345	Simple_repeat	Simple_repeat
_CCGTGC_n	-0.472	0.981	2.09	0.285	Simple_repeat	Simple_repeat
_TATATATT_n	-0.373	0.984	-2.08	0.0232	Simple_repeat	Simple_repeat
_GGTATGA_n	0.114	0.999	1.96	0.529	Simple_repeat	Simple_repeat
_ATGACA_n	0.279	0.984	1.92	0.313	Simple_repeat	Simple_repeat
_GTCCAGT_n	-1.96	0.975	-1.9	0.906	Simple_repeat	Simple_repeat
_TGTATATA_n	0	1	-1.9	0.906	Simple_repeat	Simple_repeat
_CGACAC_n	0.958	0.104	1.86	2.27e-06	Simple_repeat	Simple_repeat
_TAGACTT_n	0	1	-1.85	0.907	Simple_repeat	Simple_repeat
_AGGGG_n	-2.76	0.938	-1.85	0.907	Simple_repeat	Simple_repeat
_AACAATT_n	1.03	0.913	1.82	0.227	Simple_repeat	Simple_repeat
_GTATGAT_n	-0.614	0.981	-1.81	0.205	Simple_repeat	Simple_repeat
_GTTTGTT_n	1.74	6.25e-10	1.79	7.43e-11	Simple_repeat	Simple_repeat
_ATTAGAA_n	0.617	0.981	-1.73	0.308	Simple_repeat	Simple_repeat
_GCGAGA_n	1.32	2.15e-07	1.71	1.97e-12	Simple_repeat	Simple_repeat
_AGCACGCAG_n	1.01	0.00506	1.71	3.31e-09	Simple_repeat	Simple_repeat
_AGTAGCG_n	1.63	8.27e-10	1.68	8.87e-11	Simple_repeat	Simple_repeat
_ACCGAT_n	0.806	0.00247	1.59	1.28e-12	Simple_repeat	Simple_repeat
SSU-rRNA_Cel	1.47	0.975	1.58	0.898	rRNA	rRNA
_CTCTCG_n	1.1	5.68e-05	1.57	7.43e-11	Simple_repeat	Simple_repeat
_ATTCAAT_n	0.482	0.984	-1.56	0.554	Simple_repeat	Simple_repeat
_CTACCTCG_n	-0.857	0.981	-1.56	0.581	Simple_repeat	Simple_repeat
_AAAATT_n	0.636	0.981	-1.55	0.258	Simple_repeat	Simple_repeat
_TAAGTAA_n	0.158	1	-1.55	0.805	Simple_repeat	Simple_repeat
_TCGCGG_n	-0.375	0.981	1.55	0.205	Simple_repeat	Simple_repeat
_CTGTGG_n	1.49	0.975	1.54	0.828	Simple_repeat	Simple_repeat
_TCTACGG_n	0.733	0.517	1.53	0.000223	Simple_repeat	Simple_repeat
_TACCTC_n	-0.558	0.981	1.53	0.849	Simple_repeat	Simple_repeat
_ACTCCCG_n	-0.671	0.981	-1.52	0.544	Simple_repeat	Simple_repeat
_TTAAGAA_n	-0.763	0.981	-1.51	0.693	Simple_repeat	Simple_repeat
_ACATTAT_n	-0.903	0.975	-1.51	0.544	Simple_repeat	Simple_repeat
_TACAGAT_n	-0.716	0.975	-1.51	0.219	Simple_repeat	Simple_repeat
_ATATGTT_n	0.673	0.983	-1.49	0.69	Simple_repeat	Simple_repeat
_ATGTATT_n	-0.646	0.981	-1.47	0.603	Simple_repeat	Simple_repeat
_ATTTTAG_n	0.46	0.981	-1.46	0.106	Simple_repeat	Simple_repeat
_ATAACGT_n	0.11	1	-1.44	0.581	Simple_repeat	Simple_repeat
_ATATAATA_n	0.258	0.996	-1.43	0.81	Simple_repeat	Simple_repeat
_GCTCTTC_n	1.41	5.58e-09	1.43	2.33e-09	Simple_repeat	Simple_repeat
_GAATACC_n	0.489	0.843	1.42	3.69e-05	Simple_repeat	Simple_repeat
_AAGGAATA_n	0.624	0.981	-1.42	0.238	Simple_repeat	Simple_repeat
_CGCGA_n	1.29	0.0215	1.4	0.00729	Simple_repeat	Simple_repeat
_GGCAGCGGT_n	-0.403	0.982	1.37	0.72	Simple_repeat	Simple_repeat
_GATTAT_n	-1.12	0.975	-1.36	0.847	Simple_repeat	Simple_repeat
_GAGTCCA_n	0.0835	0.992	1.35	0.0176	Simple_repeat	Simple_repeat
_GCGT_n	1.06	1.75e-05	1.34	3.31e-09	Simple_repeat	Simple_repeat
_AAGAGCG_n	1.36	0.000574	1.34	0.000526	Simple_repeat	Simple_repeat
_TTGATCT_n	-0.88	0.981	-1.34	0.769	Simple_repeat	Simple_repeat
_TATAATAA_n	0.448	0.981	-1.32	0.366	Simple_repeat	Simple_repeat
_TTTTCGGT_n	-0.65	0.951	-1.32	0.0493	Simple_repeat	Simple_repeat
_ACATCCCG_n	0.0227	1	1.31	0.603	Simple_repeat	Simple_repeat
_TGGGTGA_n	-0.216	0.992	1.31	0.854	Simple_repeat	Simple_repeat
_CTTACA_n	-0.0504	1	-1.31	0.267	Simple_repeat	Simple_repeat
_GAATTTG_n	-0.34	0.985	-1.28	0.741	Simple_repeat	Simple_repeat
_AGATGTT_n	-0.386	0.981	-1.27	0.398	Simple_repeat	Simple_repeat
_AATACTT_n	0.244	0.984	-1.26	0.285	Simple_repeat	Simple_repeat
_ACAATAG_n	0.336	0.993	-1.26	0.887	Simple_repeat	Simple_repeat
_TATGTTTA_n	-0.148	0.994	-1.25	0.358	Simple_repeat	Simple_repeat
MuDR-1_DEl	-0.0827	0.996	-1.25	0.00913	DNA	MULE-NOF
_TATAGTT_n	0.107	0.998	-1.24	0.474	Simple_repeat	Simple_repeat
_CGTTCGC_n	1.63	3.09e-09	1.24	1.24e-05	Simple_repeat	Simple_repeat
_ACCGGT_n	-0.606	0.975	1.23	0.52	Simple_repeat	Simple_repeat
_CATATAA_n	1.66	0.631	-1.23	0.662	Simple_repeat	Simple_repeat
_AATTTCA_n	-0.626	0.978	-1.22	0.52	Simple_repeat	Simple_repeat
_ATAAAAT_n	0.154	0.999	-1.21	0.8	Simple_repeat	Simple_repeat
_GCTGGTC_n	0.0677	0.997	1.21	0.197	Simple_repeat	Simple_repeat
_GCAAAGA_n	0.563	0.981	-1.21	0.651	Simple_repeat	Simple_repeat
_TTAAATATT_n	0.656	0.976	-1.21	0.449	Simple_repeat	Simple_repeat
_TCCCGG_n	-0.0458	1	1.2	0.381	Simple_repeat	Simple_repeat
_GGTGTAG_n	-1.46	0.909	-1.2	0.847	Simple_repeat	Simple_repeat
_ATTCATA_n	1.11	0.981	-1.2	0.89	Simple_repeat	Simple_repeat
_AGAGCG_n	0.675	0.207	1.2	5.4e-05	Simple_repeat	Simple_repeat
_AGTTAAT_n	0.0542	1	-1.19	0.506	Simple_repeat	Simple_repeat
_GGCGTC_n	0.508	0.931	1.19	0.0151	Simple_repeat	Simple_repeat
_GACCCCA_n	-0.313	0.984	-1.19	0.358	Simple_repeat	Simple_repeat
_GCACTGA_n	0.857	0.424	1.19	0.0224	Simple_repeat	Simple_repeat
_TAATATTT_n	2.14	4.99e-09	1.18	0.004	Simple_repeat	Simple_repeat
_GTTTACTAT_n	-0.243	0.985	-1.18	0.458	Simple_repeat	Simple_repeat
_AGTGTCC_n	0.0358	1	1.18	0.0139	Simple_repeat	Simple_repeat
_TGTATTA_n	0.0992	0.997	-1.18	0.219	Simple_repeat	Simple_repeat
_TACACC_n	-0.218	0.984	1.17	0.463	Simple_repeat	Simple_repeat
_TAAATATG_n	1.47	0.754	-1.17	0.335	Simple_repeat	Simple_repeat
_CTGTGC_n	0.613	0.938	1.17	0.145	Simple_repeat	Simple_repeat
_AGGATA_n	0.543	0.983	-1.16	0.719	Simple_repeat	Simple_repeat
_GGTGTGTT_n	0.225	0.981	1.16	0.0104	Simple_repeat	Simple_repeat
_CAGCG_n	0.378	0.975	1.16	0.0176	Simple_repeat	Simple_repeat
_CCACCCT_n	0.279	0.981	1.16	0.182	Simple_repeat	Simple_repeat
_TTAAAAA_n	-0.214	0.989	-1.15	0.549	Simple_repeat	Simple_repeat
_CGGGAG_n	-0.364	0.981	1.15	0.532	Simple_repeat	Simple_repeat
_TTATATAT_n	0.575	0.981	-1.14	0.688	Simple_repeat	Simple_repeat
_CCACGGC_n	-0.0894	0.996	1.14	0.299	Simple_repeat	Simple_repeat
_CGCAG_n	0.656	0.148	1.14	3.01e-05	Simple_repeat	Simple_repeat
_CCCACC_n	0.149	0.989	1.14	0.41	Simple_repeat	Simple_repeat
_ACTCAAA_n	0.757	0.981	-1.14	0.805	Simple_repeat	Simple_repeat
_GAGCAGA_n	0.876	0.0157	1.13	0.000226	Simple_repeat	Simple_repeat
_CCGCCC_n	-0.948	0.864	-1.13	0.444	Simple_repeat	Simple_repeat
_ATATATAA_n	0.153	0.999	-1.12	0.849	Simple_repeat	Simple_repeat
_GAGTATA_n	-0.701	0.981	-1.12	0.873	Simple_repeat	Simple_repeat
_ATTGGCA_n	0.21	0.981	1.12	0.0947	Simple_repeat	Simple_repeat
_AGGGT_n	0.291	0.984	1.12	0.701	Simple_repeat	Simple_repeat
_TTTTTTAG_n	0.41	0.981	-1.12	0.346	Simple_repeat	Simple_repeat
_GCGCAG_n	0.172	0.984	1.11	0.114	Simple_repeat	Simple_repeat
_AATTTAAGA_n	1.26	0.754	-1.11	0.238	Simple_repeat	Simple_repeat
_CAACGC_n	0.964	0.0212	1.11	0.00296	Simple_repeat	Simple_repeat
_ATTCTG_n	-0.277	0.989	-1.11	0.847	Simple_repeat	Simple_repeat
_AAATTAT_n	0.635	0.975	-1.11	0.33	Simple_repeat	Simple_repeat
_ATAATTAT_n	0.59	0.981	-1.1	0.544	Simple_repeat	Simple_repeat
_GTGTACT_n	0.491	0.861	1.1	0.00581	Simple_repeat	Simple_repeat
_CGATAC_n	1.86	1,00E-05	1.09	0.0367	Simple_repeat	Simple_repeat
_TATACATA_n	2.54	0.784	-1.09	0.851	Simple_repeat	Simple_repeat
_TATACGGTC_n	0.503	0.754	1.09	0.00116	Simple_repeat	Simple_repeat
_ATAATAATC_n	0.411	0.981	-1.09	0.389	Simple_repeat	Simple_repeat
_GCAGACA_n	0.278	0.975	1.08	0.0104	Simple_repeat	Simple_repeat
_AATATCT_n	0.696	0.975	-1.08	0.598	Simple_repeat	Simple_repeat
_TTAGGA_n	0.924	0.981	1.08	0.917	Simple_repeat	Simple_repeat
_TGCTGCGCC_n	-0.227	0.981	1.08	0.118	Simple_repeat	Simple_repeat
_CGCTGCC_n	0.864	0.706	1.08	0.197	Simple_repeat	Simple_repeat
_CCCACTAC_n	0.643	0.934	1.07	0.242	Simple_repeat	Simple_repeat
_CCATTAT_n	-0.189	0.992	-1.07	0.747	Simple_repeat	Simple_repeat
_ATACTA_n	1.56	6.16e-05	1.06	0.0263	Simple_repeat	Simple_repeat
_TACATTTG_n	1.39	0.646	1.06	0.618	Simple_repeat	Simple_repeat
_GCTTTTG_n	0.811	0.157	1.06	0.00822	Simple_repeat	Simple_repeat
_CGTTTT_n	0.594	0.0261	1.06	2.55e-08	Simple_repeat	Simple_repeat
_GAAAACT_n	-0.76	0.975	-1.06	0.583	Simple_repeat	Simple_repeat
_TTCCTTT_n	1.67	0.784	1.06	0.828	Simple_repeat	Simple_repeat
_TAATTGA_n	-0.502	0.981	-1.06	0.449	Simple_repeat	Simple_repeat
_GGTGGCG_n	0.925	0.981	1.06	0.916	Simple_repeat	Simple_repeat
_GCCGTCC_n	-0.669	0.854	1.05	0.345	Simple_repeat	Simple_repeat
_AGCGCG_n	-0.435	0.981	1.05	0.767	Simple_repeat	Simple_repeat
_AATTATTT_n	-0.000734	1	-1.05	0.306	Simple_repeat	Simple_repeat
_TGTGTGTGCG_n	0.29	0.981	1.04	0.45	Simple_repeat	Simple_repeat
_TCAATATTT_n	0.358	0.984	-1.04	0.816	Simple_repeat	Simple_repeat
_TTTAGG_n	0.134	0.997	-1.03	0.759	Simple_repeat	Simple_repeat
_GTCGCG_n	-0.277	0.981	1.03	0.289	Simple_repeat	Simple_repeat
_ATTTCAT_n	0.123	0.996	-1.03	0.387	Simple_repeat	Simple_repeat
_TTATACA_n	1.17	0.723	-1.03	0.238	Simple_repeat	Simple_repeat
_ACTCTCC_n	-0.0111	1	1.03	0.0909	Simple_repeat	Simple_repeat
_TACTGT_n	0.849	0.0139	1.03	0.000397	Simple_repeat	Simple_repeat
_CCTGGCT_n	-0.124	0.989	1.01	0.381	Simple_repeat	Simple_repeat
_GGTTTGCA_n	0.431	0.975	1.01	0.194	Simple_repeat	Simple_repeat
_GGAGGCTAT_n	-1.13	0.975	-1.01	0.918	Simple_repeat	Simple_repeat
_TTCGGTTG_n	-0.419	0.981	-1.01	0.465	Simple_repeat	Simple_repeat
_AGCGCC_n	0.851	0.492	1.01	0.136	Simple_repeat	Simple_repeat
_GAGCGGT_n	0.706	0.754	1.01	0.131	Simple_repeat	Simple_repeat
_CCCCTC_n	-1.15	0.975	-1.01	0.918	Simple_repeat	Simple_repeat
_GATGGGTC_n	0.477	0.975	1.01	0.41	Simple_repeat	Simple_repeat
_TTAACT_n	-0.267	0.984	-1	0.544	Simple_repeat	Simple_repeat
_CTGCGTG_n	0.394	0.917	1	0.00437	Simple_repeat	Simple_repeat
_TTAGATA_n	1.32	0.754	-0.999	0.389	Simple_repeat	Simple_repeat
_CCGCCAT_n	0.845	0.315	0.998	0.0754	Simple_repeat	Simple_repeat
_ATAGTTT_n	-0.23	0.984	-0.998	0.358	Simple_repeat	Simple_repeat
_ACATTAA_n	-1.09	0.63	-0.997	0.493	Simple_repeat	Simple_repeat
_TACTATC_n	0.237	0.989	-0.996	0.603	Simple_repeat	Simple_repeat
_AAATATA_n	-0.179	0.989	-0.995	0.581	Simple_repeat	Simple_repeat
_ATCTTTT_n	0.43	0.981	-0.994	0.52	Simple_repeat	Simple_repeat
_ATTATGT_n	0.997	0.875	-0.991	0.292	Simple_repeat	Simple_repeat
_TCGTTAG_n	0.965	0.0724	0.986	0.0401	Simple_repeat	Simple_repeat
_ACGGCG_n	-0.0247	1	0.985	0.339	Simple_repeat	Simple_repeat
_ATTAGTA_n	0.216	0.984	-0.976	0.358	Simple_repeat	Simple_repeat
_ATAGATA_n	0.768	0.981	-0.973	0.904	Simple_repeat	Simple_repeat
_GCCAAGC_n	-0.567	0.975	-0.969	0.52	Simple_repeat	Simple_repeat
_GCTCGCC_n	0.142	0.989	0.969	0.478	Simple_repeat	Simple_repeat
_GAGTCGA_n	0.196	0.984	0.968	0.493	Simple_repeat	Simple_repeat
_GATATTT_n	-0.217	0.984	-0.967	0.471	Simple_repeat	Simple_repeat
_CGTCGA_n	-0.104	0.989	0.967	0.238	Simple_repeat	Simple_repeat
_CCGTATC_n	0.262	0.981	0.966	0.0982	Simple_repeat	Simple_repeat
_GCGTGT_n	0.474	0.422	0.966	1.4e-05	Simple_repeat	Simple_repeat
_GCTGG_n	0.277	0.981	0.965	0.493	Simple_repeat	Simple_repeat
_CGGCGAT_n	0.543	0.864	0.962	0.0814	Simple_repeat	Simple_repeat
_TGTATCTT_n	0.0774	0.997	-0.962	0.182	Simple_repeat	Simple_repeat
_CACTCCG_n	-0.781	0.951	-0.962	0.603	Simple_repeat	Simple_repeat
_TTAATAG_n	-0.367	0.981	-0.96	0.544	Simple_repeat	Simple_repeat
_AACGCC_n	0.454	0.975	0.959	0.197	Simple_repeat	Simple_repeat
_TGACCAG_n	-0.583	0.909	-0.959	0.0982	Simple_repeat	Simple_repeat
_TGCGCGT_n	-0.893	0.843	-0.958	0.509	Simple_repeat	Simple_repeat
_TGTTGAC_n	0.697	0.0968	0.957	0.0014	Simple_repeat	Simple_repeat
_TACGGC_n	0.198	0.983	0.955	0.303	Simple_repeat	Simple_repeat
_CGACGT_n	0.0631	1	0.955	0.598	Simple_repeat	Simple_repeat
_TATTGAA_n	0.85	0.975	-0.952	0.703	Simple_repeat	Simple_repeat
_GTTCTT_n	0.69	0.861	0.951	0.302	Simple_repeat	Simple_repeat
_CAACCAG_n	0.0402	1	-0.951	0.114	Simple_repeat	Simple_repeat
_GCCTTC_n	0.0557	0.999	-0.951	0.0956	Simple_repeat	Simple_repeat
_CGGTACT_n	1.47	0.0157	0.95	0.277	Simple_repeat	Simple_repeat
_TACTTGGA_n	-0.68	0.723	-0.949	0.0832	Simple_repeat	Simple_repeat
_CCAGCC_n	0.109	0.989	0.947	0.136	Simple_repeat	Simple_repeat
_AGCTGGTG_n	-0.273	0.983	0.946	0.729	Simple_repeat	Simple_repeat
_TACCATTT_n	-0.318	0.984	-0.946	0.753	Simple_repeat	Simple_repeat
_CCGGGT_n	0.36	0.981	0.945	0.779	Simple_repeat	Simple_repeat
_ATCTTTGT_n	-0.152	0.989	-0.945	0.558	Simple_repeat	Simple_repeat
_ATTATATT_n	0.666	0.975	-0.945	0.412	Simple_repeat	Simple_repeat
_ATTAAAT_n	2.32	6.16e-05	0.942	0.346	Simple_repeat	Simple_repeat
_GTTTATT_n	0.544	0.981	-0.941	0.828	Simple_repeat	Simple_repeat
_TAATCAT_n	0.81	0.978	-0.941	0.844	Simple_repeat	Simple_repeat
_CATTCCC_n	-0.422	0.981	-0.941	0.608	Simple_repeat	Simple_repeat
_ACAGTACAT_n	0.518	0.981	-0.94	0.601	Simple_repeat	Simple_repeat
_GCCGCC_n	0.304	0.981	0.939	0.323	Simple_repeat	Simple_repeat
_CTGCGC_n	0.15	0.981	0.939	0.0202	Simple_repeat	Simple_repeat
_GAGCATCG_n	0.401	0.975	0.939	0.256	Simple_repeat	Simple_repeat
_TTTATGA_n	0.211	0.984	-0.937	0.345	Simple_repeat	Simple_repeat
_CAATAT_n	0.107	0.997	-0.936	0.645	Simple_repeat	Simple_repeat
_AACTTT_n	0.488	0.984	-0.932	0.916	Simple_repeat	Simple_repeat
_CGTAGTC_n	0.244	0.984	0.93	0.69	Simple_repeat	Simple_repeat
_AAACACA_n	-0.33	0.975	-0.93	0.0855	Simple_repeat	Simple_repeat
_AGTATT_n	0.561	0.975	-0.929	0.468	Simple_repeat	Simple_repeat
_CGAGTCT_n	-0.255	0.981	0.929	0.346	Simple_repeat	Simple_repeat
_CAAGAGC_n	0.309	0.981	0.928	0.624	Simple_repeat	Simple_repeat
_AACATAGAAT_n	0.665	0.981	-0.928	0.948	Simple_repeat	Simple_repeat
_ACATATATAT_n	0.183	0.996	-0.924	0.89	Simple_repeat	Simple_repeat
_CCATTCCC_n	-0.456	0.981	0.924	0.701	Simple_repeat	Simple_repeat
_AATGATC_n	0.161	0.989	-0.923	0.498	Simple_repeat	Simple_repeat
_GAACCTG_n	-0.688	0.951	-0.923	0.532	Simple_repeat	Simple_repeat
_ATTTAT_n	-0.56	0.981	-0.922	0.779	Simple_repeat	Simple_repeat
_TTGCGAT_n	-0.222	0.989	-0.92	0.821	Simple_repeat	Simple_repeat
_CGAGAG_n	0.666	0.634	0.92	0.0918	Simple_repeat	Simple_repeat
_ATATTAAT_n	0.0311	1	-0.92	0.688	Simple_repeat	Simple_repeat
_GTTAA_n	0.0508	1	-0.919	0.663	Simple_repeat	Simple_repeat
_ATTGATA_n	-0.177	0.989	-0.916	0.581	Simple_repeat	Simple_repeat
_GCGAAGA_n	0.537	0.875	0.914	0.114	Simple_repeat	Simple_repeat
_GTGGGCA_n	-0.136	0.985	0.913	0.316	Simple_repeat	Simple_repeat
_CAATTAG_n	-0.23	0.984	-0.909	0.465	Simple_repeat	Simple_repeat
_AAATGCC_n	-1.18	0.951	-0.908	0.891	Simple_repeat	Simple_repeat
_CCATTAC_n	-0.00115	1	-0.907	0.764	Simple_repeat	Simple_repeat
_ATCGATC_n	0.138	0.992	-0.905	0.624	Simple_repeat	Simple_repeat
_CATTAAT_n	-0.0934	1	-0.9	0.838	Simple_repeat	Simple_repeat
_GACC_n	0.697	0.0102	0.899	5.54e-05	Simple_repeat	Simple_repeat
_TTAATTC_n	0.863	0.976	0.899	0.916	Simple_repeat	Simple_repeat
_GCGACT_n	0.233	0.975	0.897	0.000606	Simple_repeat	Simple_repeat
_TACTAA_n	0.593	0.975	-0.896	0.425	Simple_repeat	Simple_repeat
_GCGCAT_n	-0.298	0.981	0.895	0.581	Simple_repeat	Simple_repeat
_TATTCTA_n	-0.428	0.981	-0.895	0.844	Simple_repeat	Simple_repeat
_TCCCCCT_n	0.0736	1	0.892	0.873	Simple_repeat	Simple_repeat
_CTCGGAT_n	0.384	0.975	0.891	0.267	Simple_repeat	Simple_repeat
_GTATCG_n	0.326	0.975	0.891	0.02	Simple_repeat	Simple_repeat
_ATGCTGG_n	-0.75	0.951	-0.889	0.607	Simple_repeat	Simple_repeat
_ATACATACAT_n	0.283	0.985	-0.888	0.836	Simple_repeat	Simple_repeat
_CTGGAAG_n	-0.713	0.723	-0.884	0.17	Simple_repeat	Simple_repeat
_AAACCGA_n	-0.446	0.975	-0.88	0.29	Simple_repeat	Simple_repeat
_TGGGTGGA_n	-0.377	0.981	-0.879	0.645	Simple_repeat	Simple_repeat
_TACTATA_n	0.555	0.975	-0.878	0.545	Simple_repeat	Simple_repeat
_AACCCGTAC_n	-0.658	0.754	-0.878	0.141	Simple_repeat	Simple_repeat
_AAGATGG_n	-0.554	0.975	-0.878	0.409	Simple_repeat	Simple_repeat
_GATGACGAT_n	-0.143	0.989	-0.876	0.231	Simple_repeat	Simple_repeat
_CCCCCAC_n	-0.222	0.981	0.876	0.197	Simple_repeat	Simple_repeat
_TGGTATC_n	-0.69	0.975	-0.875	0.654	Simple_repeat	Simple_repeat
_TCGATTG_n	-0.444	0.975	-0.874	0.345	Simple_repeat	Simple_repeat
_CTATAC_n	0.667	0.503	0.873	0.0754	Simple_repeat	Simple_repeat
_GGTTAC_n	-0.17	1	-0.873	0.972	Simple_repeat	Simple_repeat
_TAAGCA_n	0.654	0.962	0.872	0.6	Simple_repeat	Simple_repeat
_ACATTTT_n	-0.234	0.984	-0.872	0.624	Simple_repeat	Simple_repeat
_TAACTAT_n	1.01	0.938	-0.872	0.677	Simple_repeat	Simple_repeat
_CTCGCA_n	0.107	0.989	0.871	0.141	Simple_repeat	Simple_repeat
_TCTGGAC_n	0.0958	0.996	0.871	0.619	Simple_repeat	Simple_repeat
_CTCGGA_n	0.571	0.631	0.871	0.0287	Simple_repeat	Simple_repeat
_TGTGTATC_n	0.186	0.985	0.87	0.687	Simple_repeat	Simple_repeat
_CTCCACA_n	0.219	0.978	0.87	0.0139	Simple_repeat	Simple_repeat
_TCTTCTG_n	0.886	0.132	0.869	0.114	Simple_repeat	Simple_repeat
_CGCTGC_n	0.443	0.784	0.868	0.00581	Simple_repeat	Simple_repeat
_TATATACA_n	0.237	0.985	-0.867	0.759	Simple_repeat	Simple_repeat
_GAACTC_n	-0.969	0.723	-0.865	0.581	Simple_repeat	Simple_repeat
_TCTACTA_n	-0.313	0.984	-0.862	0.828	Simple_repeat	Simple_repeat
_TTTAATAA_n	0.751	0.938	-0.861	0.358	Simple_repeat	Simple_repeat
_TATCGG_n	-0.42	0.981	-0.86	0.838	Simple_repeat	Simple_repeat
_TGGACGA_n	0.137	0.984	0.859	0.22	Simple_repeat	Simple_repeat
_CTTTATA_n	3.98	0.548	0.858	0.953	Simple_repeat	Simple_repeat
_CAGCCGCAA_n	0.401	0.981	0.858	0.821	Simple_repeat	Simple_repeat
_TAATACA_n	0.133	0.989	-0.858	0.352	Simple_repeat	Simple_repeat
_GAGC_n	0.5	0.381	0.857	0.000422	Simple_repeat	Simple_repeat
_TATTAAT_n	0.338	0.981	-0.855	0.52	Simple_repeat	Simple_repeat
_ATTAGAG_n	0.798	0.975	-0.854	0.655	Simple_repeat	Simple_repeat
_CGTG_n	0.42	0.784	0.854	0.00387	Simple_repeat	Simple_repeat
_GAATGACT_n	0.571	0.951	0.854	0.413	Simple_repeat	Simple_repeat
_GGGA_n	-0.0838	0.998	0.852	0.75	Simple_repeat	Simple_repeat
_CCTATTC_n	0.407	0.981	-0.852	0.645	Simple_repeat	Simple_repeat
_AGGGAAGTC_n	0.163	0.984	0.851	0.381	Simple_repeat	Simple_repeat
_ACCCGTG_n	0.586	0.743	0.851	0.114	Simple_repeat	Simple_repeat
_ATTACATTA_n	1.04	0.975	0.85	0.916	Simple_repeat	Simple_repeat
_GGACCAA_n	-0.407	0.976	0.849	0.645	Simple_repeat	Simple_repeat
_CGATCTC_n	0.524	0.975	0.849	0.52	Simple_repeat	Simple_repeat
_AGCGAT_n	0.754	0.0857	0.848	0.0176	Simple_repeat	Simple_repeat
_ATATCTAT_n	-0.133	0.996	-0.847	0.75	Simple_repeat	Simple_repeat
_TCAATGT_n	0.349	0.981	0.843	0.805	Simple_repeat	Simple_repeat
_AGCTCGC_n	0.487	0.951	0.843	0.238	Simple_repeat	Simple_repeat
_AACATAT_n	0.582	0.978	-0.843	0.678	Simple_repeat	Simple_repeat
_CTGCCGC_n	0.509	0.975	0.843	0.603	Simple_repeat	Simple_repeat
_GGCCAAGT_n	-0.453	0.981	-0.842	0.848	Simple_repeat	Simple_repeat
_TCCTCGT_n	0.0647	0.996	0.842	0.288	Simple_repeat	Simple_repeat
_AAATTA_n	0.423	0.981	-0.841	0.581	Simple_repeat	Simple_repeat
_AGTGTT_n	0.469	0.754	0.84	0.0209	Simple_repeat	Simple_repeat
_CCGAC_n	-0.246	0.982	0.84	0.645	Simple_repeat	Simple_repeat
_GGCTGTG_n	-0.0665	0.999	0.839	0.652	Simple_repeat	Simple_repeat
_ACAGT_n	0.451	0.975	0.837	0.523	Simple_repeat	Simple_repeat
_CCGTCTGT_n	-0.142	0.984	0.837	0.358	Simple_repeat	Simple_repeat
_AAATAAT_n	0.696	0.976	-0.836	0.85	Simple_repeat	Simple_repeat
_CACG_n	0.251	0.975	0.836	0.00296	Simple_repeat	Simple_repeat
_CTGGCGGG_n	0.0544	0.999	0.834	0.398	Simple_repeat	Simple_repeat
_ATTCAGT_n	-1.06	0.723	-0.833	0.703	Simple_repeat	Simple_repeat
_GCCTCA_n	0.26	0.981	0.832	0.308	Simple_repeat	Simple_repeat
_ATATCTT_n	-0.00235	1	-0.828	0.52	Simple_repeat	Simple_repeat
_GTCGACT_n	-0.0793	0.996	0.827	0.481	Simple_repeat	Simple_repeat
_CGCTGCCAC_n	0.142	0.985	0.827	0.408	Simple_repeat	Simple_repeat
_CCATATC_n	-0.488	0.975	-0.826	0.302	Simple_repeat	Simple_repeat
_TCTACAA_n	-0.317	0.981	-0.823	0.182	Simple_repeat	Simple_repeat
_TGGTGGCCAC_n	-0.0962	0.989	0.821	0.325	Simple_repeat	Simple_repeat
_GCTGGC_n	-0.111	0.985	0.821	0.114	Simple_repeat	Simple_repeat
_GCTGTA_n	-0.06	0.996	0.82	0.289	Simple_repeat	Simple_repeat
_TAATAATA_n	1.11	0.861	-0.82	0.813	Simple_repeat	Simple_repeat
_CGTCTG_n	0.404	0.975	0.82	0.508	Simple_repeat	Simple_repeat
_CCTGCAT_n	-0.0133	1	0.819	0.485	Simple_repeat	Simple_repeat
_GATTTTA_n	0.653	0.981	-0.818	0.89	Simple_repeat	Simple_repeat
_AACTTA_n	0.0269	1	-0.815	0.343	Simple_repeat	Simple_repeat
_ATCTATAT_n	0.747	0.975	-0.815	0.657	Simple_repeat	Simple_repeat
_TACAG_n	0.605	0.909	0.814	0.398	Simple_repeat	Simple_repeat
_TCTTGGGTTC_n	-0.217	0.984	0.814	0.805	Simple_repeat	Simple_repeat
_GCAAATT_n	0.941	0.0157	0.813	0.0589	Simple_repeat	Simple_repeat
_TTGTCTG_n	-0.153	0.989	0.812	0.822	Simple_repeat	Simple_repeat
_TTAAATAT_n	0.711	0.975	-0.811	0.771	Simple_repeat	Simple_repeat
_TTCAATT_n	0.0404	1	-0.81	0.947	Simple_repeat	Simple_repeat
_GGTCCCGGT_n	-0.185	0.984	0.81	0.581	Simple_repeat	Simple_repeat
_TGCACCACCC_n	0.559	0.975	0.809	0.581	Simple_repeat	Simple_repeat
_CTATTAA_n	0.156	0.989	-0.808	0.513	Simple_repeat	Simple_repeat
_CATCCAGG_n	-0.0502	0.999	0.808	0.465	Simple_repeat	Simple_repeat
_CCACTCA_n	-0.554	0.925	-0.807	0.304	Simple_repeat	Simple_repeat
_TTACATA_n	0.0326	1	-0.807	0.242	Simple_repeat	Simple_repeat
_GTCTATAT_n	-0.417	0.978	-0.807	0.533	Simple_repeat	Simple_repeat
_TTCGTAG_n	0.372	0.962	0.806	0.114	Simple_repeat	Simple_repeat
_TGCACA_n	-0.0362	1	0.804	0.346	Simple_repeat	Simple_repeat
_ATCTTG_n	0.124	0.992	-0.804	0.571	Simple_repeat	Simple_repeat
_ACGCAC_n	0.276	0.938	0.804	0.00039	Simple_repeat	Simple_repeat
_TAAAAA_n	0.7	0.754	-0.804	0.197	Simple_repeat	Simple_repeat
LSU-rRNA_Cel	-0.799	0.975	-0.804	0.869	rRNA	rRNA
_GGCGTT_n	-0.277	0.981	0.803	0.454	Simple_repeat	Simple_repeat
_AAGTCA_n	0.928	0.893	-0.802	0.493	Simple_repeat	Simple_repeat
_CCCACCAA_n	-0.72	0.975	-0.802	0.882	Simple_repeat	Simple_repeat
_ACTC_n	0.744	0.00511	0.802	0.00103	Simple_repeat	Simple_repeat
_GTCGCCA_n	-0.0661	0.999	0.801	0.645	Simple_repeat	Simple_repeat
_CCGATCCCAT_n	0.0655	0.996	0.8	0.369	Simple_repeat	Simple_repeat
_TCTCCGA_n	0.29	0.981	0.8	0.515	Simple_repeat	Simple_repeat
_GGGAGA_n	-0.106	0.999	0.8	0.914	Simple_repeat	Simple_repeat
_TACAAA_n	-0.102	0.996	-0.8	0.59	Simple_repeat	Simple_repeat
_GGTGGTGT_n	-0.964	0.754	-0.8	0.701	Simple_repeat	Simple_repeat
_CCGCTG_n	0.385	0.864	0.799	0.0108	Simple_repeat	Simple_repeat
_TCCTCGCGA_n	-0.442	0.975	0.799	0.528	Simple_repeat	Simple_repeat
_CCAATCCC_n	0.314	0.984	0.798	0.899	Simple_repeat	Simple_repeat
_CGAAGC_n	0.427	0.894	0.797	0.0697	Simple_repeat	Simple_repeat
_CTCGCT_n	0.241	0.976	0.797	0.057	Simple_repeat	Simple_repeat
_TATTAT_n	0.358	0.981	-0.796	0.358	Simple_repeat	Simple_repeat
_GCTCTG_n	-0.142	0.984	0.796	0.454	Simple_repeat	Simple_repeat
_GCGTCG_n	0.0285	1	0.792	0.549	Simple_repeat	Simple_repeat
_CTCTACA_n	-0.32	0.981	-0.792	0.544	Simple_repeat	Simple_repeat
_GGTGTTGGT_n	-0.524	0.975	-0.792	0.652	Simple_repeat	Simple_repeat
_AATCATA_n	0.0703	0.996	-0.792	0.123	Simple_repeat	Simple_repeat
_AGCTCGT_n	1.5	0.975	0.792	0.963	Simple_repeat	Simple_repeat
_TGGCCT_n	0.351	0.981	0.791	0.624	Simple_repeat	Simple_repeat
_TCTCCGC_n	-0.594	0.894	-0.79	0.309	Simple_repeat	Simple_repeat
_GTGATT_n	0.317	0.984	-0.79	0.822	Simple_repeat	Simple_repeat
_AAATAT_n	0.0112	1	-0.79	0.515	Simple_repeat	Simple_repeat
_TAGTATC_n	-0.126	0.99	-0.788	0.544	Simple_repeat	Simple_repeat
_ATCTTCC_n	-0.601	0.817	-0.787	0.197	Simple_repeat	Simple_repeat
_GTTGTTC_n	-0.49	0.975	-0.786	0.701	Simple_repeat	Simple_repeat
_CATAATG_n	0.0917	0.999	-0.786	0.836	Simple_repeat	Simple_repeat
_ATACAAA_n	0.476	0.975	0.786	0.53	Simple_repeat	Simple_repeat
_AATGCTCC_n	-0.0325	1	-0.786	0.645	Simple_repeat	Simple_repeat
_CCACTCCATC_n	-0.222	0.989	-0.785	0.819	Simple_repeat	Simple_repeat
_CAGCCACC_n	0.157	0.989	0.782	0.671	Simple_repeat	Simple_repeat
_TAATCACT_n	0.318	0.981	0.782	0.581	Simple_repeat	Simple_repeat
_ATATATA_n	0.213	0.984	-0.781	0.544	Simple_repeat	Simple_repeat
_CCCTTAA_n	-0.0248	1	-0.779	0.838	Simple_repeat	Simple_repeat
_ATTATAG_n	0.159	0.989	-0.777	0.712	Simple_repeat	Simple_repeat
_GCTAG_n	-0.586	0.975	-0.776	0.69	Simple_repeat	Simple_repeat
_GACATT_n	-0.215	0.982	-0.773	0.345	Simple_repeat	Simple_repeat
_CTTTACTA_n	-0.217	0.982	-0.773	0.41	Simple_repeat	Simple_repeat
_GCGCT_n	0.167	0.981	0.772	0.146	Simple_repeat	Simple_repeat
_TATATATG_n	0.311	0.981	-0.772	0.52	Simple_repeat	Simple_repeat
_GGAATCC_n	-0.501	0.861	-0.772	0.127	Simple_repeat	Simple_repeat
_CGCACT_n	0.362	0.981	0.772	0.538	Simple_repeat	Simple_repeat
_ATAAATA_n	0.279	0.982	-0.772	0.567	Simple_repeat	Simple_repeat
_ACTGACGG_n	-0.181	0.984	-0.771	0.358	Simple_repeat	Simple_repeat
_TCCCATA_n	-0.214	0.985	-0.771	0.747	Simple_repeat	Simple_repeat
_ATTCAGCC_n	0.00811	1	-0.77	0.598	Simple_repeat	Simple_repeat
_CTATTAC_n	-0.553	0.975	-0.77	0.814	Simple_repeat	Simple_repeat
_CAGACTT_n	-0.362	0.981	-0.769	0.657	Simple_repeat	Simple_repeat
_TGGAATT_n	0.792	0.49	0.767	0.302	Simple_repeat	Simple_repeat
_GAAACCGA_n	0.0941	0.997	-0.767	0.624	Simple_repeat	Simple_repeat
_GGCACAC_n	-0.0259	1	0.766	0.654	Simple_repeat	Simple_repeat
_TGGCCC_n	-0.24	0.981	0.766	0.461	Simple_repeat	Simple_repeat
_CGACGC_n	0.449	0.861	0.765	0.0972	Simple_repeat	Simple_repeat
_CCCTCC_n	-1.07	0.799	-0.765	0.844	Simple_repeat	Simple_repeat
_CGACTAC_n	-0.143	0.989	0.765	0.746	Simple_repeat	Simple_repeat
_GTGC_n	0.438	0.631	0.765	0.00387	Simple_repeat	Simple_repeat
_TTTTATTA_n	-0.184	0.984	-0.764	0.534	Simple_repeat	Simple_repeat
_GGGTTTG_n	-0.0703	0.996	0.762	0.544	Simple_repeat	Simple_repeat
_ACCGAAC_n	-0.187	0.984	0.762	0.621	Simple_repeat	Simple_repeat
_GTTGTCT_n	-0.481	0.975	0.759	0.786	Simple_repeat	Simple_repeat
_GACGCC_n	0.0934	0.984	0.759	0.0176	Simple_repeat	Simple_repeat
_ACAGCCC_n	-0.572	0.981	-0.758	0.934	Simple_repeat	Simple_repeat
_GAAGGG_n	0.191	0.981	0.756	0.238	Simple_repeat	Simple_repeat
_GGATCTC_n	0.471	0.981	-0.755	0.869	Simple_repeat	Simple_repeat
_GAGG_n	-0.319	0.984	-0.755	0.845	Simple_repeat	Simple_repeat
_AATATAAT_n	0.823	0.812	-0.754	0.515	Simple_repeat	Simple_repeat
_GCATCG_n	0.615	0.951	0.753	0.657	Simple_repeat	Simple_repeat
_CCGCT_n	0.354	0.975	0.752	0.147	Simple_repeat	Simple_repeat
_ACTCT_n	0.0878	0.992	-0.752	0.323	Simple_repeat	Simple_repeat
_CGTAT_n	-0.883	0.975	-0.751	0.916	Simple_repeat	Simple_repeat
_CGCAAC_n	0.267	0.981	0.751	0.576	Simple_repeat	Simple_repeat
_CTACAT_n	0.422	0.981	-0.751	0.581	Simple_repeat	Simple_repeat
_TAAGTAT_n	0.525	0.975	-0.751	0.701	Simple_repeat	Simple_repeat
_CAGCCTG_n	-0.459	0.975	0.75	0.728	Simple_repeat	Simple_repeat
_CTATAAT_n	0.0489	1	-0.75	0.654	Simple_repeat	Simple_repeat
_TATCGT_n	-0.0619	1	-0.749	0.891	Simple_repeat	Simple_repeat
_CGTTCTT_n	0.345	0.951	0.749	0.0832	Simple_repeat	Simple_repeat
_TCCTGTG_n	-0.216	0.984	-0.749	0.588	Simple_repeat	Simple_repeat
_GTATCGGATC_n	0.644	0.508	0.748	0.155	Simple_repeat	Simple_repeat
_GGATCTAA_n	-0.247	0.982	-0.747	0.581	Simple_repeat	Simple_repeat
_AATGGGTGGC_n	-0.0311	1	0.747	0.621	Simple_repeat	Simple_repeat
_CAGTAG_n	-0.0802	0.997	0.747	0.688	Simple_repeat	Simple_repeat
_CTACGG_n	0.163	0.983	0.746	0.274	Simple_repeat	Simple_repeat
_GCTATG_n	-0.844	0.129	-0.746	0.205	Simple_repeat	Simple_repeat
_TATTTAA_n	0.394	0.975	-0.746	0.474	Simple_repeat	Simple_repeat
_TTGAGG_n	0.125	0.989	-0.745	0.506	Simple_repeat	Simple_repeat
_CATGGTC_n	0.63	0.975	0.744	0.764	Simple_repeat	Simple_repeat
_CTGGTTT_n	-0.364	0.975	-0.743	0.345	Simple_repeat	Simple_repeat
_GCCCATC_n	0.00274	1	0.743	0.533	Simple_repeat	Simple_repeat
_TTATGT_n	1.08	0.0157	0.743	0.242	Simple_repeat	Simple_repeat
_TCAGTCC_n	0.195	0.983	0.741	0.538	Simple_repeat	Simple_repeat
_GTCGGTG_n	0.504	0.975	0.74	0.76	Simple_repeat	Simple_repeat
_GAGCAT_n	-0.266	0.975	0.74	0.205	Simple_repeat	Simple_repeat
_AAGTTA_n	0.111	0.996	-0.739	0.751	Simple_repeat	Simple_repeat
_TCACCG_n	0.424	0.951	0.739	0.242	Simple_repeat	Simple_repeat
_AATCGGAG_n	0.405	0.951	0.739	0.245	Simple_repeat	Simple_repeat
_GTAATTG_n	-0.00471	1	-0.738	0.515	Simple_repeat	Simple_repeat
_GGCG_n	-0.0681	0.997	0.738	0.624	Simple_repeat	Simple_repeat
_CTCCCTC_n	-0.0443	1	0.738	0.631	Simple_repeat	Simple_repeat
_CCAATGGT_n	0.518	0.909	0.738	0.332	Simple_repeat	Simple_repeat
_TGCTGGC_n	-2.11	0.381	-0.737	0.953	Simple_repeat	Simple_repeat
_ATACATT_n	0.202	0.989	-0.737	0.89	Simple_repeat	Simple_repeat
_CCATCCAA_n	-0.527	0.975	-0.737	0.78	Simple_repeat	Simple_repeat
_CGCCAC_n	0.1	0.985	0.737	0.12	Simple_repeat	Simple_repeat
_TACATAT_n	-0.887	0.772	0.737	0.86	Simple_repeat	Simple_repeat
NTS_DM	0.654	0.975	-0.737	0.811	Other	Other
_TTGACAA_n	-0.0782	0.996	-0.736	0.529	Simple_repeat	Simple_repeat
_CCACCACA_n	-0.291	0.983	0.735	0.852	Simple_repeat	Simple_repeat
_TGTCCGT_n	-0.528	0.981	-0.734	0.873	Simple_repeat	Simple_repeat
_CACTAC_n	0.316	0.975	0.734	0.0873	Simple_repeat	Simple_repeat
_ACGGCGA_n	0.264	0.984	0.734	0.872	Simple_repeat	Simple_repeat
_AGGTGC_n	0.0592	0.999	0.732	0.729	Simple_repeat	Simple_repeat
_GTGCCA_n	0.111	0.985	0.732	0.316	Simple_repeat	Simple_repeat
_ATCATA_n	0.363	0.975	-0.732	0.161	Simple_repeat	Simple_repeat
_GCATTAC_n	0.924	0.0211	0.731	0.13	Simple_repeat	Simple_repeat
_AATCTTA_n	0.259	0.984	0.73	0.863	Simple_repeat	Simple_repeat
_TTTGATT_n	-0.512	0.951	-0.728	0.454	Simple_repeat	Simple_repeat
_CTGCG_n	-0.42	0.981	0.725	0.849	Simple_repeat	Simple_repeat
_GAGTGC_n	0.245	0.975	0.725	0.0117	Simple_repeat	Simple_repeat
_GGGAGCG_n	-0.0715	0.997	0.725	0.663	Simple_repeat	Simple_repeat
_TTACATC_n	-0.357	0.981	-0.723	0.512	Simple_repeat	Simple_repeat
_ACTCCAC_n	0.189	0.985	0.722	0.815	Simple_repeat	Simple_repeat
_TAATGAT_n	1.49	0.843	-0.722	0.886	Simple_repeat	Simple_repeat
_TTTAATA_n	0.523	0.875	-0.722	0.17	Simple_repeat	Simple_repeat
_TATATATAAA_n	1.64	0.644	-0.72	0.849	Simple_repeat	Simple_repeat
_ATACTGT_n	1.52	0.00112	0.718	0.444	Simple_repeat	Simple_repeat
_AATATTT_n	0.625	0.925	-0.717	0.581	Simple_repeat	Simple_repeat
_TAGCCTC_n	-0.577	0.951	-0.717	0.594	Simple_repeat	Simple_repeat
_TGTCCCGG_n	1.03	0.975	0.717	0.948	Simple_repeat	Simple_repeat
_GTCGGC_n	0.328	0.981	0.717	0.678	Simple_repeat	Simple_repeat
_GCTCGCT_n	-0.343	0.975	0.717	0.591	Simple_repeat	Simple_repeat
_ACTTTA_n	-0.00371	1	-0.716	0.663	Simple_repeat	Simple_repeat
_GTCTACT_n	-0.403	0.981	-0.716	0.887	Simple_repeat	Simple_repeat
_TATATACT_n	0.952	0.981	-0.715	0.957	Simple_repeat	Simple_repeat
_ATATATT_n	0.394	0.975	-0.715	0.493	Simple_repeat	Simple_repeat
_CCGGAT_n	-0.549	0.975	-0.715	0.821	Simple_repeat	Simple_repeat
_CCAGTGCCAT_n	0.321	0.975	0.714	0.325	Simple_repeat	Simple_repeat
_ATCGAT_n	0.783	0.432	0.714	0.346	Simple_repeat	Simple_repeat
_ATATTTAT_n	0.386	0.981	-0.714	0.763	Simple_repeat	Simple_repeat
_AGTTACCA_n	-0.417	0.981	-0.714	0.703	Simple_repeat	Simple_repeat
_GGGAAGC_n	-0.23	0.981	0.714	0.69	Simple_repeat	Simple_repeat
_GGTATTC_n	-0.373	0.981	-0.714	0.581	Simple_repeat	Simple_repeat
_TGGTCA_n	-0.423	0.981	0.712	0.873	Simple_repeat	Simple_repeat
_TTTAGAA_n	0.299	0.983	-0.711	0.78	Simple_repeat	Simple_repeat
_AACGGAA_n	0.473	0.925	0.711	0.318	Simple_repeat	Simple_repeat
_TGCCGGA_n	-0.156	0.984	0.71	0.481	Simple_repeat	Simple_repeat
_TAATCCG_n	0.446	0.975	0.71	0.703	Simple_repeat	Simple_repeat
_ATGGGCG_n	-1.18	0.432	-0.71	0.821	Simple_repeat	Simple_repeat
_AAGTACA_n	0.792	0.909	-0.709	0.661	Simple_repeat	Simple_repeat
_ATAAAA_n	0.0423	1	-0.709	0.953	Simple_repeat	Simple_repeat
_AAGTCGCCAG_n	-0.2	0.984	0.708	0.753	Simple_repeat	Simple_repeat
_ACTCGC_n	0.329	0.975	0.708	0.157	Simple_repeat	Simple_repeat
_TTTTAAC_n	-0.142	0.989	-0.705	0.76	Simple_repeat	Simple_repeat
_GATATC_n	1.35	0.000875	0.705	0.302	Simple_repeat	Simple_repeat
_TTGAGAA_n	0.375	0.975	0.704	0.44	Simple_repeat	Simple_repeat
_AGCGAGA_n	-0.284	0.981	0.703	0.657	Simple_repeat	Simple_repeat
_CGAAAT_n	-0.311	0.975	-0.701	0.284	Simple_repeat	Simple_repeat
_GTATTAA_n	0.381	0.981	-0.701	0.811	Simple_repeat	Simple_repeat
_GGACTTC_n	-1.24	0.427	-0.701	0.847	Simple_repeat	Simple_repeat
_GGTAGG_n	-0.332	0.981	-0.7	0.826	Simple_repeat	Simple_repeat
_TACCTT_n	-1.07	0.882	-0.7	0.901	Simple_repeat	Simple_repeat
_TCGACC_n	-0.298	0.981	0.7	0.565	Simple_repeat	Simple_repeat
_GAGTATCT_n	0.382	0.975	0.699	0.289	Simple_repeat	Simple_repeat
_ATTATTA_n	0.209	0.984	-0.698	0.665	Simple_repeat	Simple_repeat
_AGCGC_n	-0.382	0.975	0.697	0.688	Simple_repeat	Simple_repeat
_ATTATGA_n	0.00768	1	-0.697	0.838	Simple_repeat	Simple_repeat
_CGAATGTT_n	-0.572	0.951	-0.697	0.603	Simple_repeat	Simple_repeat
_TTGAATA_n	0.831	0.815	-0.697	0.511	Simple_repeat	Simple_repeat
_TACGCT_n	0.583	0.909	0.696	0.525	Simple_repeat	Simple_repeat
_CATAAA_n	0.169	0.982	0.696	0.387	Simple_repeat	Simple_repeat
_TATCGCT_n	0.00245	1	-0.695	0.654	Simple_repeat	Simple_repeat
_CGAAGT_n	-0.0995	0.989	-0.695	0.343	Simple_repeat	Simple_repeat
_CCCATTTT_n	0.212	0.983	0.694	0.677	Simple_repeat	Simple_repeat
_ATCCAGCC_n	-0.381	0.975	-0.694	0.388	Simple_repeat	Simple_repeat
_GTGCAA_n	0.3	0.981	0.693	0.814	Simple_repeat	Simple_repeat
_CTACA_n	0.466	0.951	0.693	0.467	Simple_repeat	Simple_repeat
_TTATATT_n	0.327	0.981	-0.693	0.645	Simple_repeat	Simple_repeat
_CCTGC_n	-0.293	0.981	0.693	0.744	Simple_repeat	Simple_repeat
_TCGCATT_n	-0.00673	1	0.693	0.722	Simple_repeat	Simple_repeat
_AGTTCTA_n	0.455	0.975	-0.692	0.598	Simple_repeat	Simple_repeat
_TAAATA_n	0.226	0.982	-0.692	0.592	Simple_repeat	Simple_repeat
_GTGTCAG_n	0.175	0.984	0.692	0.64	Simple_repeat	Simple_repeat
_TCCGTTTG_n	-0.963	0.425	-0.691	0.64	Simple_repeat	Simple_repeat
_AATGCCCCA_n	0.246	0.981	0.691	0.731	Simple_repeat	Simple_repeat
_CCGAACCA_n	0.266	0.981	0.691	0.481	Simple_repeat	Simple_repeat
_ATTACAT_n	0.418	0.981	-0.69	0.863	Simple_repeat	Simple_repeat
_GCTCAC_n	0.524	0.862	0.69	0.346	Simple_repeat	Simple_repeat
_CGTCGC_n	0.137	0.981	0.69	0.0754	Simple_repeat	Simple_repeat
_CTCGGTA_n	-0.93	0.631	-0.69	0.703	Simple_repeat	Simple_repeat
_ATAACTC_n	-0.388	0.981	-0.69	0.712	Simple_repeat	Simple_repeat
_ACCCCTCA_n	-0.177	0.985	-0.689	0.657	Simple_repeat	Simple_repeat
_TATTATAT_n	0.0119	1	-0.689	0.624	Simple_repeat	Simple_repeat
_TTATTCA_n	0.0464	0.999	-0.689	0.343	Simple_repeat	Simple_repeat
_GGGACG_n	0.267	0.981	0.689	0.581	Simple_repeat	Simple_repeat
_AAAACCT_n	0.151	0.984	0.688	0.581	Simple_repeat	Simple_repeat
_ACATATT_n	0.648	0.975	-0.687	0.765	Simple_repeat	Simple_repeat
_ATAACTT_n	0.309	0.981	0.687	0.515	Simple_repeat	Simple_repeat
_ATTATAA_n	0.781	0.761	-0.686	0.486	Simple_repeat	Simple_repeat
_TTGGTTG_n	-0.481	0.951	-0.686	0.398	Simple_repeat	Simple_repeat
_ACCAGCG_n	0.162	0.985	0.686	0.703	Simple_repeat	Simple_repeat
_CCCTGAAC_n	-0.794	0.951	-0.685	0.852	Simple_repeat	Simple_repeat
_GATTATT_n	0.93	0.49	0.684	0.607	Simple_repeat	Simple_repeat
_CAACTGGG_n	-0.802	0.975	-0.683	0.917	Simple_repeat	Simple_repeat
_ATACTAA_n	0.603	0.976	-0.683	0.888	Simple_repeat	Simple_repeat
_GTGGTTGCT_n	-0.196	0.983	0.682	0.654	Simple_repeat	Simple_repeat
_AACAATA_n	0.0671	1	-0.682	0.9	Simple_repeat	Simple_repeat
_GCGAC_n	0.00653	1	0.682	0.358	Simple_repeat	Simple_repeat
_ACTAAT_n	0.107	0.996	-0.681	0.828	Simple_repeat	Simple_repeat
_ACAACAC_n	0.26	0.981	0.679	0.35	Simple_repeat	Simple_repeat
_GTTTCTG_n	0.525	0.975	-0.679	0.69	Simple_repeat	Simple_repeat
_CTCAGCT_n	-0.647	0.79	-0.678	0.481	Simple_repeat	Simple_repeat
_TAGGTT_n	-0.283	0.984	-0.678	0.89	Simple_repeat	Simple_repeat
_GCCAAG_n	0.179	0.981	0.678	0.444	Simple_repeat	Simple_repeat
_AGTGCCG_n	-0.4	0.975	-0.677	0.565	Simple_repeat	Simple_repeat
_ACTCAGG_n	0.0616	0.999	-0.676	0.677	Simple_repeat	Simple_repeat
_CCTCCCC_n	-0.22	0.989	-0.675	0.902	Simple_repeat	Simple_repeat
_CTGCGTC_n	0.394	0.981	0.674	0.728	Simple_repeat	Simple_repeat
_GGTGCA_n	-0.0526	0.999	0.674	0.624	Simple_repeat	Simple_repeat
_GGCCG_n	0.29	0.981	0.673	0.603	Simple_repeat	Simple_repeat
_GGAGACC_n	-0.184	0.984	-0.673	0.688	Simple_repeat	Simple_repeat
_AGTGAAT_n	0.461	0.939	0.673	0.391	Simple_repeat	Simple_repeat
_AAATATTG_n	1.22	0.644	-0.673	0.754	Simple_repeat	Simple_repeat
_ATCGAA_n	0.0873	0.989	-0.673	0.101	Simple_repeat	Simple_repeat
_GAAATGCT_n	-0.155	0.985	-0.672	0.581	Simple_repeat	Simple_repeat
_CGTCGG_n	0.0469	1	0.671	0.611	Simple_repeat	Simple_repeat
_GGAACATT_n	-0.335	0.975	0.671	0.544	Simple_repeat	Simple_repeat
_CAGGATC_n	-0.458	0.975	-0.67	0.708	Simple_repeat	Simple_repeat
_TCCGTAC_n	0.0122	1	0.67	0.822	Simple_repeat	Simple_repeat
_ACATA_n	-0.0235	1	-0.669	0.62	Simple_repeat	Simple_repeat
_ATCGTTA_n	0.0412	0.999	-0.669	0.149	Simple_repeat	Simple_repeat
_CAAAGG_n	0.202	0.981	0.669	0.494	Simple_repeat	Simple_repeat
_TGGGATGGTA_n	-0.653	0.894	0.669	0.815	Simple_repeat	Simple_repeat
_AATATAA_n	0.258	0.981	-0.668	0.378	Simple_repeat	Simple_repeat
_ATATA_n	0.301	0.981	-0.668	0.708	Simple_repeat	Simple_repeat
_CCGCTT_n	-0.553	0.975	-0.667	0.836	Simple_repeat	Simple_repeat
_GAGTGCG_n	0.155	0.989	0.667	0.803	Simple_repeat	Simple_repeat
_TTTCGC_n	-0.139	0.983	-0.667	0.132	Simple_repeat	Simple_repeat
_TGCAATGT_n	0.33	0.975	0.666	0.474	Simple_repeat	Simple_repeat
_ATTTTATA_n	0.543	0.975	-0.666	0.722	Simple_repeat	Simple_repeat
_GAACTGC_n	0.0902	0.989	0.665	0.53	Simple_repeat	Simple_repeat
_TGGATTT_n	0.168	0.983	-0.665	0.284	Simple_repeat	Simple_repeat
_CACTGCCAC_n	-0.709	0.983	0.665	0.985	Simple_repeat	Simple_repeat
_ATTCGAT_n	0.0535	1	-0.665	0.813	Simple_repeat	Simple_repeat
_TCGCCCT_n	0.14	0.996	0.663	0.907	Simple_repeat	Simple_repeat
_CGCCGT_n	-0.102	0.984	0.663	0.205	Simple_repeat	Simple_repeat
_CCACGA_n	0.205	0.976	0.662	0.0746	Simple_repeat	Simple_repeat
_GATCCAA_n	1.15	0.807	-0.662	0.821	Simple_repeat	Simple_repeat
_CGCTG_n	-0.299	0.981	0.66	0.869	Simple_repeat	Simple_repeat
_CGTGCAA_n	-0.235	0.984	0.66	0.869	Simple_repeat	Simple_repeat
_ACAGAGG_n	-0.0373	1	0.66	0.643	Simple_repeat	Simple_repeat
_TTTTTCACGA_n	0.324	0.981	-0.66	0.768	Simple_repeat	Simple_repeat
_TCGCTC_n	0.321	0.861	0.659	0.0132	Simple_repeat	Simple_repeat
_CCATCCTG_n	-0.511	0.944	-0.659	0.506	Simple_repeat	Simple_repeat
_CCAAGC_n	0.162	0.984	0.659	0.515	Simple_repeat	Simple_repeat
_GTGTCAT_n	0.319	0.981	0.659	0.581	Simple_repeat	Simple_repeat
_ACACATAG_n	0.741	0.634	0.659	0.512	Simple_repeat	Simple_repeat
_GGCGGA_n	0.0161	1	0.659	0.343	Simple_repeat	Simple_repeat
_CCAGGAT_n	0.0194	1	0.659	0.596	Simple_repeat	Simple_repeat
_GTCGG_n	-0.293	0.981	0.658	0.844	Simple_repeat	Simple_repeat
_CACCGA_n	-0.396	0.976	0.658	0.794	Simple_repeat	Simple_repeat
_TTGTCA_n	0.712	0.631	0.656	0.481	Simple_repeat	Simple_repeat
_GACAAA_n	-1.08	0.981	0.656	0.985	Simple_repeat	Simple_repeat
_TGGTTGT_n	-0.278	0.981	-0.656	0.654	Simple_repeat	Simple_repeat
_AGAAT_n	0.0701	0.997	-0.656	0.59	Simple_repeat	Simple_repeat
_CTCGCTG_n	0.23	0.981	0.656	0.502	Simple_repeat	Simple_repeat
_AATTAAC_n	1.25	0.432	0.655	0.836	Simple_repeat	Simple_repeat
_TGGAGCAG_n	-0.137	0.996	-0.655	0.882	Simple_repeat	Simple_repeat
_GGCCACT_n	-0.194	0.982	0.655	0.631	Simple_repeat	Simple_repeat
_CTACCTG_n	0.778	0.861	0.655	0.746	Simple_repeat	Simple_repeat
_GCCCGAA_n	-0.516	0.975	-0.655	0.838	Simple_repeat	Simple_repeat
_GTCCGG_n	-0.074	0.989	0.654	0.277	Simple_repeat	Simple_repeat
_CGAATGC_n	-0.639	0.934	-0.654	0.703	Simple_repeat	Simple_repeat
_ATGC_n	1.05	0.0035	0.654	0.205	Simple_repeat	Simple_repeat
_TACTTT_n	-0.326	0.981	0.653	0.711	Simple_repeat	Simple_repeat
_GCCCCATC_n	0.0499	1	0.653	0.836	Simple_repeat	Simple_repeat
_GCAC_n	0.524	0.938	0.653	0.581	Simple_repeat	Simple_repeat
_TAACGAT_n	-0.235	0.984	-0.652	0.873	Simple_repeat	Simple_repeat
_TGGTCGT_n	0.584	0.975	0.652	0.79	Simple_repeat	Simple_repeat
_GTCTCCG_n	0.0268	1	0.652	0.663	Simple_repeat	Simple_repeat
_GGCATCCC_n	-0.295	0.981	-0.652	0.763	Simple_repeat	Simple_repeat
_TTATACT_n	0.108	0.996	-0.652	0.836	Simple_repeat	Simple_repeat
_TTTAGATA_n	0.361	0.981	-0.652	0.838	Simple_repeat	Simple_repeat
_TCCTCCTGG_n	-0.429	0.981	-0.651	0.87	Simple_repeat	Simple_repeat
_CTCTATG_n	-0.0705	0.997	0.651	0.768	Simple_repeat	Simple_repeat
_GCACTCC_n	-0.0553	1	-0.651	0.657	Simple_repeat	Simple_repeat
_ACAGGAA_n	-0.562	0.909	-0.65	0.544	Simple_repeat	Simple_repeat
_GACAG_n	-0.153	0.981	0.65	0.285	Simple_repeat	Simple_repeat
_GTCGCT_n	-0.244	0.981	0.65	0.776	Simple_repeat	Simple_repeat
_GAATAGC_n	0.102	0.989	0.65	0.594	Simple_repeat	Simple_repeat
_GCTCCTC_n	-1.02	0.58	-0.65	0.822	Simple_repeat	Simple_repeat
_TGAGGT_n	0.714	0.861	0.649	0.703	Simple_repeat	Simple_repeat
_TGCTGCCTT_n	0.429	0.975	0.649	0.69	Simple_repeat	Simple_repeat
_GTGCCT_n	-0.497	0.975	0.649	0.733	Simple_repeat	Simple_repeat
_AACCACCC_n	1.38	0.843	0.649	0.918	Simple_repeat	Simple_repeat
_TTAAGTA_n	0.823	0.909	0.647	0.849	Simple_repeat	Simple_repeat
_AATTAGA_n	0.166	0.983	-0.647	0.343	Simple_repeat	Simple_repeat
_GTAGT_n	-0.0665	1	-0.646	0.877	Simple_repeat	Simple_repeat
_CAAATCACA_n	0.00761	1	0.646	0.621	Simple_repeat	Simple_repeat
_ATATCAA_n	0.0151	1	-0.646	0.624	Simple_repeat	Simple_repeat
_TTCTTC_n	0.847	0.0157	0.645	0.147	Simple_repeat	Simple_repeat
_TTAGCT_n	-0.614	0.909	-0.645	0.652	Simple_repeat	Simple_repeat
_TATAATA_n	0.224	0.981	-0.645	0.59	Simple_repeat	Simple_repeat
_TATATTT_n	0.132	0.985	-0.645	0.494	Simple_repeat	Simple_repeat
_AATTATGT_n	0.483	0.981	-0.644	0.805	Simple_repeat	Simple_repeat
_AGAGCGG_n	0.429	0.843	0.644	0.155	Simple_repeat	Simple_repeat
_CCCTGA_n	0.199	0.981	0.643	0.581	Simple_repeat	Simple_repeat
_TCCCGACTT_n	-0.278	0.983	-0.643	0.844	Simple_repeat	Simple_repeat
_TAATGTTAA_n	-0.106	0.996	-0.643	0.794	Simple_repeat	Simple_repeat
_TATATAA_n	0.22	0.982	-0.642	0.665	Simple_repeat	Simple_repeat
_CGCACCA_n	0.134	0.985	0.642	0.624	Simple_repeat	Simple_repeat
_ATAGCGA_n	-0.534	0.975	-0.641	0.828	Simple_repeat	Simple_repeat
_GGACCAG_n	-0.145	0.984	0.641	0.598	Simple_repeat	Simple_repeat
_TATCAA_n	0.0527	1	-0.641	0.869	Simple_repeat	Simple_repeat
_TATAAGT_n	0.896	0.951	-0.641	0.874	Simple_repeat	Simple_repeat
_CTAGTAGAC_n	-0.357	0.981	-0.641	0.882	Simple_repeat	Simple_repeat
_AGATC_n	-0.0588	0.999	-0.64	0.6	Simple_repeat	Simple_repeat
_ATATAAA_n	0.109	0.997	-0.64	0.869	Simple_repeat	Simple_repeat
_CAACTAA_n	-0.0665	0.997	-0.64	0.645	Simple_repeat	Simple_repeat
_TCGC_n	0.299	0.951	0.639	0.0538	Simple_repeat	Simple_repeat
_ATATATACAT_n	0.175	0.985	-0.638	0.717	Simple_repeat	Simple_repeat
_ATCGAG_n	0.198	0.981	0.638	0.345	Simple_repeat	Simple_repeat
_GTGAGAG_n	0.39	0.975	0.637	0.515	Simple_repeat	Simple_repeat
_GCTCCCT_n	0.038	1	0.637	0.761	Simple_repeat	Simple_repeat
_TCATAGA_n	-0.607	0.951	-0.636	0.763	Simple_repeat	Simple_repeat
_TTACCCA_n	0.0623	0.997	0.636	0.701	Simple_repeat	Simple_repeat
_TTATTCTATG_n	0.549	0.984	-0.635	0.971	Simple_repeat	Simple_repeat
_ATCCGTG_n	0.35	0.976	0.635	0.654	Simple_repeat	Simple_repeat
_TCTGGGTA_n	-0.263	0.981	-0.633	0.607	Simple_repeat	Simple_repeat
_CTCTCTT_n	0.767	0.0724	0.633	0.197	Simple_repeat	Simple_repeat
_GGCCGG_n	-0.264	0.984	-0.633	0.869	Simple_repeat	Simple_repeat
_GAGTTCG_n	-0.741	0.861	-0.632	0.764	Simple_repeat	Simple_repeat
_AACAGAC_n	0.359	0.975	0.632	0.508	Simple_repeat	Simple_repeat
_TAACAGT_n	-0.201	0.984	-0.632	0.72	Simple_repeat	Simple_repeat
_AATGCTAA_n	-0.176	0.989	-0.631	0.838	Simple_repeat	Simple_repeat
_GATCGCG_n	0.39	0.975	0.631	0.515	Simple_repeat	Simple_repeat
_AGACTCA_n	-0.189	0.984	-0.63	0.654	Simple_repeat	Simple_repeat
_TATTAA_n	0.252	0.981	-0.63	0.645	Simple_repeat	Simple_repeat
_ATTAGA_n	0.738	0.938	-0.63	0.759	Simple_repeat	Simple_repeat
_TAGCAG_n	0.13	0.985	0.629	0.645	Simple_repeat	Simple_repeat
_GCTTCCA_n	0.252	0.981	0.629	0.346	Simple_repeat	Simple_repeat
_ACAACGA_n	0.529	0.631	0.628	0.197	Simple_repeat	Simple_repeat
_TTAACAA_n	0.125	0.993	-0.628	0.85	Simple_repeat	Simple_repeat
_CAAGCA_n	0.489	0.861	0.628	0.352	Simple_repeat	Simple_repeat
_GGGCAGAT_n	0.687	0.875	0.627	0.703	Simple_repeat	Simple_repeat
_AGCTGCA_n	0.219	0.984	0.627	0.872	Simple_repeat	Simple_repeat
_TTATATGC_n	0.539	0.975	-0.627	0.849	Simple_repeat	Simple_repeat
_CCGTCG_n	0.161	0.983	0.626	0.534	Simple_repeat	Simple_repeat
_GGCGGTA_n	0.00798	1	0.626	0.645	Simple_repeat	Simple_repeat
_AATGGCG_n	-0.0331	1	0.626	0.51	Simple_repeat	Simple_repeat
_CTCTGA_n	-0.594	0.909	-0.625	0.651	Simple_repeat	Simple_repeat
_ATTCTAT_n	0.00315	1	-0.625	0.886	Simple_repeat	Simple_repeat
_TAT_n	-0.111	0.996	-0.624	0.849	Simple_repeat	Simple_repeat
_ATGTCT_n	-0.178	0.985	0.624	0.836	Simple_repeat	Simple_repeat
_CCCACTTG_n	-0.418	0.981	-0.622	0.823	Simple_repeat	Simple_repeat
_ATTATTT_n	0.293	0.981	-0.622	0.533	Simple_repeat	Simple_repeat
_AATAACA_n	0.301	0.975	0.622	0.242	Simple_repeat	Simple_repeat
_TGCTAA_n	-0.349	0.981	-0.622	0.681	Simple_repeat	Simple_repeat
_GAATCGG_n	-0.403	0.975	0.621	0.759	Simple_repeat	Simple_repeat
_AGAACCG_n	-0.016	1	-0.621	0.388	Simple_repeat	Simple_repeat
_TCAGTTC_n	0.353	0.951	0.62	0.238	Simple_repeat	Simple_repeat
_CAATCCC_n	-0.749	0.913	-0.62	0.847	Simple_repeat	Simple_repeat
_GACTGC_n	0.041	0.997	0.619	0.191	Simple_repeat	Simple_repeat
_CTGCGG_n	-0.3	0.975	0.619	0.512	Simple_repeat	Simple_repeat
_GCAATTC_n	-0.257	0.981	-0.619	0.574	Simple_repeat	Simple_repeat
_CGTTGA_n	-0.00484	1	0.619	0.506	Simple_repeat	Simple_repeat
_GGAGTCG_n	0.308	0.975	0.618	0.538	Simple_repeat	Simple_repeat
_ATCCCG_n	0.125	0.981	0.618	0.0989	Simple_repeat	Simple_repeat
_ACGTA_n	0.00987	1	0.617	0.245	Simple_repeat	Simple_repeat
_TTTAATT_n	0.388	0.975	-0.616	0.574	Simple_repeat	Simple_repeat
_AGAGG_n	-0.329	0.981	-0.616	0.847	Simple_repeat	Simple_repeat
_GGAA_n	0.485	0.605	0.616	0.118	Simple_repeat	Simple_repeat
_CCACTTTT_n	0.807	0.932	0.616	0.869	Simple_repeat	Simple_repeat
_ATTTAAT_n	0.59	0.951	-0.616	0.746	Simple_repeat	Simple_repeat
_GTAACTA_n	0.722	0.975	-0.615	0.869	Simple_repeat	Simple_repeat
_TATAGT_n	0.457	0.981	-0.615	0.836	Simple_repeat	Simple_repeat
_ATAAT_n	0.355	0.981	-0.615	0.771	Simple_repeat	Simple_repeat
_GATGCCC_n	-0.349	0.981	-0.615	0.869	Simple_repeat	Simple_repeat
_TACCAT_n	-0.218	0.981	-0.615	0.512	Simple_repeat	Simple_repeat
_GGAAGGG_n	0.159	0.992	0.614	0.934	Simple_repeat	Simple_repeat
_GGCTAA_n	-0.53	0.951	-0.614	0.69	Simple_repeat	Simple_repeat
_CGATTCT_n	0.211	0.981	0.613	0.583	Simple_repeat	Simple_repeat
_GCTCCGA_n	0.292	0.981	0.613	0.757	Simple_repeat	Simple_repeat
_CAGCTAC_n	-0.43	0.975	-0.613	0.59	Simple_repeat	Simple_repeat
_CGGCAG_n	0.175	0.981	0.613	0.115	Simple_repeat	Simple_repeat
_ATATTA_n	0.556	0.951	-0.612	0.72	Simple_repeat	Simple_repeat
_GCCTCG_n	0.278	0.981	0.612	0.7	Simple_repeat	Simple_repeat
_ATATTTT_n	0.245	0.981	-0.612	0.345	Simple_repeat	Simple_repeat
_CGATAT_n	0.812	0.213	0.612	0.444	Simple_repeat	Simple_repeat
_GTATTCC_n	-0.269	0.981	-0.611	0.767	Simple_repeat	Simple_repeat
_CAGGCAG_n	-0.547	0.975	-0.61	0.836	Simple_repeat	Simple_repeat
_ACTAAC_n	-0.144	0.989	0.61	0.891	Simple_repeat	Simple_repeat
_CCTCGGA_n	0.113	0.989	0.61	0.698	Simple_repeat	Simple_repeat
_AGAATA_n	0.249	0.981	-0.609	0.534	Simple_repeat	Simple_repeat
_GGAATCAGT_n	0.151	0.989	0.609	0.828	Simple_repeat	Simple_repeat
_TGCCA_n	0.371	0.976	0.609	0.739	Simple_repeat	Simple_repeat
_ATTGTTA_n	-0.0602	0.996	-0.608	0.358	Simple_repeat	Simple_repeat
_AGCGGAG_n	-0.0501	1	0.608	0.794	Simple_repeat	Simple_repeat
_GGATGTGCG_n	0.81	0.975	0.607	0.915	Simple_repeat	Simple_repeat
_GCCTGG_n	-0.534	0.975	0.607	0.901	Simple_repeat	Simple_repeat
_TTGTAGA_n	-0.617	0.951	-0.607	0.798	Simple_repeat	Simple_repeat
_TGGTGCTGT_n	-0.279	0.981	0.607	0.76	Simple_repeat	Simple_repeat
_GTCCA_n	0.19	0.981	0.606	0.203	Simple_repeat	Simple_repeat
_TCCGTTC_n	0.139	0.989	0.606	0.849	Simple_repeat	Simple_repeat
_TTACAAT_n	-0.438	0.975	-0.605	0.679	Simple_repeat	Simple_repeat
_ATAATA_n	0.473	0.899	-0.605	0.358	Simple_repeat	Simple_repeat
_GGACGAG_n	-0.054	0.999	0.605	0.759	Simple_repeat	Simple_repeat
_TGCTCCA_n	0.202	0.985	0.605	0.876	Simple_repeat	Simple_repeat
_TGTTGAT_n	0.0175	1	-0.605	0.534	Simple_repeat	Simple_repeat
_CAGTGAC_n	-0.281	0.981	-0.604	0.581	Simple_repeat	Simple_repeat
_CTACATT_n	0.109	0.992	-0.604	0.729	Simple_repeat	Simple_repeat
_ACCACTCG_n	-0.183	0.984	0.604	0.849	Simple_repeat	Simple_repeat
_GCCAGT_n	0.396	0.975	0.604	0.76	Simple_repeat	Simple_repeat
_GCAGGAG_n	0.0559	0.999	0.604	0.708	Simple_repeat	Simple_repeat
_ACTCCGG_n	-0.195	0.984	0.604	0.821	Simple_repeat	Simple_repeat
_GCCGAC_n	-0.024	1	0.604	0.34	Simple_repeat	Simple_repeat
_GGGAGTT_n	-1.21	0.49	-0.604	0.891	Simple_repeat	Simple_repeat
_GGATAA_n	0.193	0.981	0.604	0.581	Simple_repeat	Simple_repeat
_GCAGTC_n	0.247	0.975	0.603	0.114	Simple_repeat	Simple_repeat
_ATAATT_n	0.472	0.975	-0.603	0.828	Simple_repeat	Simple_repeat
_GAGTACG_n	-0.0118	1	0.603	0.624	Simple_repeat	Simple_repeat
_CTGTGTG_n	-0.231	0.981	0.603	0.716	Simple_repeat	Simple_repeat
_CCAATA_n	0.306	0.951	0.603	0.131	Simple_repeat	Simple_repeat
_ACATTCT_n	0.974	0.622	0.602	0.794	Simple_repeat	Simple_repeat
_CATCCTGG_n	-0.348	0.981	-0.602	0.687	Simple_repeat	Simple_repeat
_CTGCGAA_n	0.217	0.981	0.602	0.538	Simple_repeat	Simple_repeat
_CATCCCGGG_n	0.361	0.981	0.601	0.838	Simple_repeat	Simple_repeat
_TTCTTGA_n	-0.163	0.984	-0.601	0.581	Simple_repeat	Simple_repeat
_ACGGT_n	0.258	0.975	0.601	0.343	Simple_repeat	Simple_repeat
_GTCTTGA_n	-0.253	0.981	-0.601	0.753	Simple_repeat	Simple_repeat
_ATATAAT_n	0.571	0.951	-0.6	0.735	Simple_repeat	Simple_repeat
_AGTATAGTAC_n	-0.34	0.981	-0.6	0.838	Simple_repeat	Simple_repeat
_ACTGCG_n	0.145	0.984	0.6	0.534	Simple_repeat	Simple_repeat
_CTCGACT_n	0.276	0.981	0.6	0.794	Simple_repeat	Simple_repeat
_AGGAGAA_n	-0.216	0.981	0.599	0.712	Simple_repeat	Simple_repeat
_ACTTGGA_n	0.0496	1	0.599	0.763	Simple_repeat	Simple_repeat
_GCCCATG_n	-0.00598	1	0.599	0.748	Simple_repeat	Simple_repeat
_ATTTATAT_n	0.245	0.983	-0.598	0.813	Simple_repeat	Simple_repeat
_AAGGCTG_n	0.168	0.984	0.598	0.628	Simple_repeat	Simple_repeat
_CGATCG_n	0.056	0.996	0.598	0.48	Simple_repeat	Simple_repeat
_AAGGTCG_n	0.0723	0.996	0.598	0.678	Simple_repeat	Simple_repeat
_CTCGGAG_n	0.0854	0.996	0.598	0.81	Simple_repeat	Simple_repeat
_GCGGC_n	0.316	0.984	0.597	0.947	Simple_repeat	Simple_repeat
_TTGCATA_n	0.629	0.599	0.597	0.41	Simple_repeat	Simple_repeat
_AAAACAA_n	-0.0878	0.997	-0.597	0.851	Simple_repeat	Simple_repeat
_AGCACTG_n	-0.508	0.934	-0.596	0.581	Simple_repeat	Simple_repeat
_ATATCATA_n	0.395	0.975	-0.595	0.607	Simple_repeat	Simple_repeat
_CCTTTC_n	0.0732	0.989	0.595	0.205	Simple_repeat	Simple_repeat
_AATTGTA_n	1.11	0.596	0.593	0.849	Simple_repeat	Simple_repeat
_ATTAT_n	0.371	0.975	-0.593	0.701	Simple_repeat	Simple_repeat
_CTTGGT_n	-0.27	0.975	-0.593	0.238	Simple_repeat	Simple_repeat
_TGCGTTC_n	0.0703	0.997	0.592	0.828	Simple_repeat	Simple_repeat
_CGCT_n	0.105	0.983	0.592	0.0947	Simple_repeat	Simple_repeat
_GGAGCTT_n	-0.198	0.987	-0.592	0.888	Simple_repeat	Simple_repeat
_CGGCCG_n	-0.152	0.983	0.592	0.52	Simple_repeat	Simple_repeat
_ATATACAT_n	0.457	0.985	-0.591	0.968	Simple_repeat	Simple_repeat
_AGGGAG_n	0.183	0.981	0.59	0.544	Simple_repeat	Simple_repeat
_ATATTAA_n	0.471	0.975	-0.59	0.76	Simple_repeat	Simple_repeat
_ATTGGGT_n	0.0716	0.995	0.59	0.594	Simple_repeat	Simple_repeat
_CCATAAA_n	0.313	0.981	0.589	0.743	Simple_repeat	Simple_repeat
_CCCCAG_n	0.0564	0.996	0.589	0.389	Simple_repeat	Simple_repeat
_TTTTACA_n	0.548	0.909	-0.589	0.506	Simple_repeat	Simple_repeat
_AGTAAGA_n	-0.575	0.975	-0.589	0.898	Simple_repeat	Simple_repeat
_AATATTA_n	0.105	0.989	-0.589	0.652	Simple_repeat	Simple_repeat
_ACGT_n	0.0869	0.985	0.588	0.228	Simple_repeat	Simple_repeat
_ACGTACCC_n	-0.149	0.982	0.588	0.482	Simple_repeat	Simple_repeat
_CGGAGAA_n	0.099	0.989	0.588	0.515	Simple_repeat	Simple_repeat
_TATTTAT_n	0.201	0.983	-0.588	0.716	Simple_repeat	Simple_repeat
_GTCAGTGA_n	0.272	0.981	0.588	0.771	Simple_repeat	Simple_repeat
_CCCACTC_n	-0.217	0.985	-0.587	0.89	Simple_repeat	Simple_repeat
_TCTTC_n	0.92	0.00112	0.587	0.147	Simple_repeat	Simple_repeat
_GGCAAAAT_n	-0.265	0.981	-0.585	0.655	Simple_repeat	Simple_repeat
_ATGTCG_n	0.201	0.983	0.584	0.76	Simple_repeat	Simple_repeat
_GCAAGCA_n	-0.283	0.981	0.584	0.671	Simple_repeat	Simple_repeat
_AGCGCA_n	0.147	0.984	0.584	0.679	Simple_repeat	Simple_repeat
_TTCGTTG_n	-0.404	0.975	-0.584	0.525	Simple_repeat	Simple_repeat
_TGCGAC_n	-0.0205	1	0.583	0.173	Simple_repeat	Simple_repeat
_GGAGCTA_n	0.379	0.981	-0.583	0.701	Simple_repeat	Simple_repeat
_AGATTAT_n	0.231	0.985	-0.582	0.891	Simple_repeat	Simple_repeat
_GGATTAA_n	-0.199	0.984	0.582	0.851	Simple_repeat	Simple_repeat
_TGTGCG_n	0.206	0.975	0.581	0.0984	Simple_repeat	Simple_repeat
_CATACG_n	-0.752	0.975	-0.581	0.938	Simple_repeat	Simple_repeat
_GCAAGAA_n	0.588	0.926	0.581	0.738	Simple_repeat	Simple_repeat
_TTTATA_n	0.364	0.976	-0.58	0.735	Simple_repeat	Simple_repeat
_ACTTTAT_n	0.503	0.981	-0.58	0.891	Simple_repeat	Simple_repeat
_GCTC_n	0.173	0.981	0.58	0.0873	Simple_repeat	Simple_repeat
_TTTGGAT_n	-0.0584	0.997	-0.579	0.581	Simple_repeat	Simple_repeat
_TATTTTC_n	0.223	0.984	-0.579	0.869	Simple_repeat	Simple_repeat
_ACAGTA_n	0.0561	0.999	-0.578	0.603	Simple_repeat	Simple_repeat
_GAGTCC_n	0.135	0.984	0.578	0.538	Simple_repeat	Simple_repeat
_GGGAGCAG_n	-0.704	0.975	-0.578	0.947	Simple_repeat	Simple_repeat
_GCGAACG_n	0.219	0.981	0.578	0.59	Simple_repeat	Simple_repeat
_TATTCTATGT_n	0.745	0.981	-0.578	0.972	Simple_repeat	Simple_repeat
_TCACTA_n	0.4	0.893	0.578	0.274	Simple_repeat	Simple_repeat
_GTCGCC_n	-0.122	0.985	0.578	0.598	Simple_repeat	Simple_repeat
_GTCTGCA_n	-0.652	0.951	-0.576	0.86	Simple_repeat	Simple_repeat
_TTTTTAA_n	0.38	0.938	-0.576	0.28	Simple_repeat	Simple_repeat
_AACACT_n	0.0759	0.996	-0.576	0.621	Simple_repeat	Simple_repeat
_CGACAG_n	-0.0143	1	0.576	0.155	Simple_repeat	Simple_repeat
_GGATCGCCT_n	0.000309	1	0.576	0.645	Simple_repeat	Simple_repeat
_TCCTA_n	-0.0874	0.992	-0.576	0.59	Simple_repeat	Simple_repeat
_GTGTGCT_n	-0.302	0.981	-0.576	0.872	Simple_repeat	Simple_repeat
_CGCA_n	0.254	0.975	0.575	0.136	Simple_repeat	Simple_repeat
_AGGGAAC_n	0.425	0.975	0.575	0.616	Simple_repeat	Simple_repeat
_CCCGCT_n	-0.0612	0.992	0.575	0.285	Simple_repeat	Simple_repeat
_TATACTAT_n	0.976	0.981	-0.575	0.967	Simple_repeat	Simple_repeat
_AGCTTT_n	1.15	0.79	0.575	0.906	Simple_repeat	Simple_repeat
_CAGAACC_n	-0.0891	0.989	-0.575	0.463	Simple_repeat	Simple_repeat
_ATAGTTTC_n	0.0415	1	-0.575	0.601	Simple_repeat	Simple_repeat
_ATAGTAATA_n	0.431	0.981	-0.574	0.882	Simple_repeat	Simple_repeat
_TATTA_n	0.275	0.981	-0.574	0.654	Simple_repeat	Simple_repeat
_ATCGGAA_n	0.946	0.297	0.574	0.653	Simple_repeat	Simple_repeat
_TCACTCA_n	-0.158	0.989	-0.573	0.873	Simple_repeat	Simple_repeat
_GGGAAACT_n	-0.607	0.975	-0.573	0.886	Simple_repeat	Simple_repeat
_CGAAAC_n	-0.257	0.981	-0.573	0.828	Simple_repeat	Simple_repeat
_ATCACCT_n	0.499	0.975	-0.573	0.869	Simple_repeat	Simple_repeat
_TGAATACA_n	0.724	0.951	-0.572	0.82	Simple_repeat	Simple_repeat
_TACAATT_n	0.17	0.989	-0.572	0.881	Simple_repeat	Simple_repeat
_GGTCTCA_n	-0.438	0.975	-0.572	0.728	Simple_repeat	Simple_repeat
_TGTATCA_n	0.191	0.989	-0.572	0.947	Simple_repeat	Simple_repeat
_AATGGTAA_n	-0.323	0.975	-0.571	0.506	Simple_repeat	Simple_repeat
_GGCGCCC_n	-0.416	0.981	0.571	0.947	Simple_repeat	Simple_repeat
_TTGCTTG_n	0.306	0.975	0.57	0.523	Simple_repeat	Simple_repeat
_GTAATAA_n	0.0393	1	-0.57	0.906	Simple_repeat	Simple_repeat
_GTCTTCC_n	-0.00279	1	0.57	0.657	Simple_repeat	Simple_repeat
_TCATTTT_n	0.17	0.984	-0.57	0.703	Simple_repeat	Simple_repeat
_TGTATTG_n	0.183	0.988	-0.569	0.849	Simple_repeat	Simple_repeat
_CCAACAG_n	0.0605	0.996	0.569	0.52	Simple_repeat	Simple_repeat
_AGTCCG_n	-0.236	0.981	0.569	0.544	Simple_repeat	Simple_repeat
_GTGGCC_n	-0.232	0.978	0.569	0.402	Simple_repeat	Simple_repeat
_CTGAGA_n	0.0127	1	0.569	0.777	Simple_repeat	Simple_repeat
_TTCTTGTT_n	0.542	0.975	0.569	0.881	Simple_repeat	Simple_repeat
_GACGC_n	-0.0275	1	0.569	0.538	Simple_repeat	Simple_repeat
_TACTC_n	0.113	0.994	-0.568	0.851	Simple_repeat	Simple_repeat
_TATGC_n	0.199	0.984	-0.568	0.76	Simple_repeat	Simple_repeat
_TGAGATGC_n	0.683	0.951	0.568	0.869	Simple_repeat	Simple_repeat
_GGCAGA_n	0.116	0.981	0.568	0.125	Simple_repeat	Simple_repeat
_TGACCCCAC_n	0.293	0.983	-0.568	0.872	Simple_repeat	Simple_repeat
_ATTTACC_n	0.049	1	-0.568	0.735	Simple_repeat	Simple_repeat
_ATGCGT_n	0.372	0.938	0.568	0.345	Simple_repeat	Simple_repeat
_TCTTTG_n	-0.0913	0.989	-0.568	0.358	Simple_repeat	Simple_repeat
_CTGGAACA_n	-0.478	0.975	-0.568	0.747	Simple_repeat	Simple_repeat
_AACAGCC_n	0.074	0.992	0.567	0.544	Simple_repeat	Simple_repeat
_TGGTAGC_n	0.321	0.981	0.567	0.872	Simple_repeat	Simple_repeat
_CCTATAG_n	-0.543	0.938	-0.567	0.705	Simple_repeat	Simple_repeat
_GATACGG_n	0.199	0.984	0.567	0.838	Simple_repeat	Simple_repeat
_GACGATT_n	-0.221	0.981	0.567	0.623	Simple_repeat	Simple_repeat
_AGCCTT_n	-0.584	0.975	-0.567	0.869	Simple_repeat	Simple_repeat
_CCGTAGT_n	0.854	0.329	0.566	0.603	Simple_repeat	Simple_repeat
_TCGCGA_n	-0.0688	0.992	0.566	0.515	Simple_repeat	Simple_repeat
_GAAACGAAAA_n	-0.639	0.9	-0.566	0.777	Simple_repeat	Simple_repeat
_TCAGTTCGGT_n	-0.404	0.975	-0.566	0.813	Simple_repeat	Simple_repeat
_ATTAATT_n	0.32	0.981	-0.566	0.869	Simple_repeat	Simple_repeat
_AATTAAT_n	0.391	0.975	-0.565	0.75	Simple_repeat	Simple_repeat
_ATTTGTG_n	-0.472	0.981	-0.565	0.953	Simple_repeat	Simple_repeat
_CGAGCCC_n	-0.333	0.981	-0.564	0.838	Simple_repeat	Simple_repeat
_AATTGCA_n	-0.0641	0.997	-0.564	0.748	Simple_repeat	Simple_repeat
_CTGCAGA_n	-0.655	0.723	-0.564	0.624	Simple_repeat	Simple_repeat
_TGCTAAA_n	0.387	0.975	-0.564	0.665	Simple_repeat	Simple_repeat
_TATTTTT_n	0.316	0.981	-0.563	0.703	Simple_repeat	Simple_repeat
_TCTAA_n	0.161	0.984	-0.562	0.681	Simple_repeat	Simple_repeat
_TGCTGTTGC_n	-0.196	0.981	0.562	0.59	Simple_repeat	Simple_repeat
_ATCCCAGC_n	0.46	0.975	0.562	0.836	Simple_repeat	Simple_repeat
_GTGAGCT_n	-0.6	0.975	-0.562	0.924	Simple_repeat	Simple_repeat
_CTCCGTA_n	-0.272	0.981	-0.562	0.75	Simple_repeat	Simple_repeat
_CATAATT_n	0.324	0.981	0.561	0.849	Simple_repeat	Simple_repeat
_TAGTGG_n	0.221	0.982	0.561	0.813	Simple_repeat	Simple_repeat
_TAATA_n	0.5	0.975	-0.561	0.813	Simple_repeat	Simple_repeat
_TATTAAG_n	0.455	0.981	-0.561	0.857	Simple_repeat	Simple_repeat
_CGGTG_n	0.213	0.981	0.561	0.624	Simple_repeat	Simple_repeat
_CTGAGG_n	-0.347	0.981	0.561	0.948	Simple_repeat	Simple_repeat
_ACGCACC_n	0.359	0.975	0.561	0.747	Simple_repeat	Simple_repeat
_CTGTGAG_n	0.0176	1	0.56	0.581	Simple_repeat	Simple_repeat
_CCTACAA_n	0.318	0.981	0.56	0.779	Simple_repeat	Simple_repeat
_GGGCAATGG_n	-0.457	0.981	0.56	0.918	Simple_repeat	Simple_repeat
_TATTGTT_n	0.278	0.984	-0.56	0.916	Simple_repeat	Simple_repeat
_GTTATTA_n	0.763	0.798	0.56	0.811	Simple_repeat	Simple_repeat
_TGTGGCAA_n	0.411	0.975	0.56	0.823	Simple_repeat	Simple_repeat
_AATAACC_n	0.328	0.981	-0.56	0.828	Simple_repeat	Simple_repeat
_TTTCGTG_n	-0.363	0.982	-0.56	0.947	Simple_repeat	Simple_repeat
_GGCACTG_n	-0.469	0.976	-0.559	0.887	Simple_repeat	Simple_repeat
_TGGGTC_n	-0.336	0.981	-0.559	0.838	Simple_repeat	Simple_repeat
_TACAGCA_n	-0.226	0.989	-0.559	0.956	Simple_repeat	Simple_repeat
_TGTGTGC_n	0.47	0.723	0.559	0.258	Simple_repeat	Simple_repeat
_ATCAAT_n	0.458	0.975	-0.558	0.849	Simple_repeat	Simple_repeat
_TAGAAT_n	0.319	0.983	-0.558	0.908	Simple_repeat	Simple_repeat
_CTGTATT_n	0.285	0.981	-0.558	0.69	Simple_repeat	Simple_repeat
_CACCGCT_n	0.0322	1	0.558	0.581	Simple_repeat	Simple_repeat
_GCAAAG_n	0.235	0.975	0.558	0.345	Simple_repeat	Simple_repeat
_CCGGGTG_n	0.148	0.989	0.557	0.89	Simple_repeat	Simple_repeat
_ATTTAGT_n	0.513	0.978	-0.557	0.891	Simple_repeat	Simple_repeat
_CGCAGG_n	-0.472	0.975	0.557	0.849	Simple_repeat	Simple_repeat
_GACGGC_n	0.215	0.981	0.557	0.46	Simple_repeat	Simple_repeat
_CGCACA_n	0.134	0.981	0.557	0.118	Simple_repeat	Simple_repeat
_ATCTAC_n	0.0637	0.999	-0.556	0.813	Simple_repeat	Simple_repeat
_TTTCATA_n	0.219	0.981	-0.556	0.532	Simple_repeat	Simple_repeat
_GGTGGTGCA_n	0.159	0.985	0.555	0.828	Simple_repeat	Simple_repeat
_AGAAAC_n	-0.506	0.975	-0.555	0.882	Simple_repeat	Simple_repeat
_GGTTCG_n	-0.443	0.861	-0.554	0.349	Simple_repeat	Simple_repeat
_CTCCGAG_n	0.469	0.961	0.554	0.69	Simple_repeat	Simple_repeat
_ACCCAGC_n	0.175	0.984	0.554	0.746	Simple_repeat	Simple_repeat
_CACCACG_n	-0.0273	1	-0.554	0.675	Simple_repeat	Simple_repeat
_ATCTATA_n	0.186	0.985	-0.554	0.869	Simple_repeat	Simple_repeat
_TTATATA_n	0.225	0.983	-0.554	0.822	Simple_repeat	Simple_repeat
_GTGGAGT_n	0.0742	0.993	0.554	0.628	Simple_repeat	Simple_repeat
_AAGGGC_n	-0.0781	1	-0.554	0.934	Simple_repeat	Simple_repeat
_AAACTT_n	0.6	0.861	0.553	0.686	Simple_repeat	Simple_repeat
_CTGGTTA_n	0.134	0.984	0.553	0.52	Simple_repeat	Simple_repeat
_TCTGTTCA_n	0.411	0.975	0.553	0.652	Simple_repeat	Simple_repeat
_ATATAGA_n	1.34	0.667	-0.553	0.891	Simple_repeat	Simple_repeat
_AGATCTT_n	-0.496	0.981	-0.552	0.933	Simple_repeat	Simple_repeat
_CCCAACCA_n	-0.64	0.89	-0.552	0.78	Simple_repeat	Simple_repeat
_ACTCCAA_n	-0.454	0.975	-0.552	0.754	Simple_repeat	Simple_repeat
_CCCCAGA_n	-0.694	0.966	-0.552	0.901	Simple_repeat	Simple_repeat
_GTTGCTTGT_n	0.504	0.926	0.552	0.628	Simple_repeat	Simple_repeat
_TTTTTTC_n	0.298	0.981	-0.551	0.891	Simple_repeat	Simple_repeat
_TCCT_n	-0.457	0.913	-0.551	0.529	Simple_repeat	Simple_repeat
_GTATGGTATA_n	0.682	0.861	0.551	0.798	Simple_repeat	Simple_repeat
_CCACCGAA_n	-0.41	0.981	-0.55	0.933	Simple_repeat	Simple_repeat
_TGTTCGCTG_n	0.0946	0.996	0.55	0.852	Simple_repeat	Simple_repeat
_AATGATA_n	-0.024	1	-0.55	0.525	Simple_repeat	Simple_repeat
_AGACTCC_n	-0.123	0.996	-0.55	0.907	Simple_repeat	Simple_repeat
_TTACACT_n	0.525	0.978	-0.55	0.894	Simple_repeat	Simple_repeat
_GGTGTGTG_n	0.279	0.981	0.549	0.796	Simple_repeat	Simple_repeat
_ACCTT_n	0.537	0.981	0.549	0.953	Simple_repeat	Simple_repeat
_TGGCG_n	-0.134	0.989	0.549	0.876	Simple_repeat	Simple_repeat
_GCTTTTT_n	-0.645	0.9	-0.549	0.821	Simple_repeat	Simple_repeat
_AGTTAT_n	0.313	0.975	-0.549	0.478	Simple_repeat	Simple_repeat
_TTTATGG_n	0.181	0.984	0.549	0.771	Simple_repeat	Simple_repeat
_ATATTTA_n	0.307	0.976	-0.548	0.619	Simple_repeat	Simple_repeat
_GGTTGCT_n	0.133	0.981	0.548	0.204	Simple_repeat	Simple_repeat
_ATCTTT_n	0.892	0.861	-0.548	0.869	Simple_repeat	Simple_repeat
_GTCTA_n	0.249	0.982	0.547	0.869	Simple_repeat	Simple_repeat
_CTATT_n	0.153	0.985	-0.547	0.813	Simple_repeat	Simple_repeat
_GCAGCC_n	-0.156	0.981	0.547	0.245	Simple_repeat	Simple_repeat
_TAATCA_n	0.0136	1	-0.547	0.603	Simple_repeat	Simple_repeat
_GAGCCTG_n	0.328	0.981	0.546	0.866	Simple_repeat	Simple_repeat
_CGTAGC_n	0.0739	0.997	0.546	0.882	Simple_repeat	Simple_repeat
_GCAGTGA_n	-0.322	0.975	-0.545	0.398	Simple_repeat	Simple_repeat
_TGGTTTC_n	0.057	0.996	-0.545	0.33	Simple_repeat	Simple_repeat
_TCTCTTT_n	0.312	0.975	0.545	0.654	Simple_repeat	Simple_repeat
_TTATCT_n	0.315	0.981	-0.545	0.847	Simple_repeat	Simple_repeat
_CTCCCT_n	0.447	0.754	0.545	0.29	Simple_repeat	Simple_repeat
_CCTTCTT_n	-1.11	0.861	-0.545	0.952	Simple_repeat	Simple_repeat
_AATCTCG_n	-0.297	0.981	-0.544	0.828	Simple_repeat	Simple_repeat
_AAAACT_n	0.455	0.975	-0.544	0.838	Simple_repeat	Simple_repeat
_TCCGATG_n	-0.0184	1	0.543	0.836	Simple_repeat	Simple_repeat
_CAGAGC_n	0.0152	1	0.543	0.581	Simple_repeat	Simple_repeat
_GACTCAA_n	-0.0766	0.999	-0.543	0.891	Simple_repeat	Simple_repeat
_ACACTCACTC_n	0.0435	1	0.543	0.777	Simple_repeat	Simple_repeat
_TTTGTGA_n	0.317	0.975	0.542	0.641	Simple_repeat	Simple_repeat
_ATA_n	0.0524	1	-0.542	0.849	Simple_repeat	Simple_repeat
_AGCAGCA_n	-0.105	0.992	-0.542	0.821	Simple_repeat	Simple_repeat
_CCGCA_n	0.138	0.984	0.542	0.688	Simple_repeat	Simple_repeat
_CATACTA_n	-0.14	0.989	-0.542	0.849	Simple_repeat	Simple_repeat
_CCTCGA_n	0.042	1	0.542	0.805	Simple_repeat	Simple_repeat
_GGATCGC_n	-0.258	0.981	0.542	0.873	Simple_repeat	Simple_repeat
_ATGCCA_n	0.195	0.981	0.542	0.621	Simple_repeat	Simple_repeat
_CTAGAAT_n	0.0311	1	-0.541	0.953	Simple_repeat	Simple_repeat
_CATTTAC_n	-0.0682	0.996	-0.541	0.688	Simple_repeat	Simple_repeat
_CATGAG_n	-0.0201	1	-0.541	0.91	Simple_repeat	Simple_repeat
_TAGGAG_n	0.351	0.981	0.541	0.818	Simple_repeat	Simple_repeat
_AGAATTG_n	-0.123	0.989	-0.541	0.665	Simple_repeat	Simple_repeat
_TCTGAGA_n	-0.0795	0.996	0.541	0.838	Simple_repeat	Simple_repeat
_GGCTCAG_n	-0.502	0.975	0.541	0.869	Simple_repeat	Simple_repeat
_CTGCTTT_n	0.391	0.951	0.541	0.53	Simple_repeat	Simple_repeat
_CTCTCCCTCT_n	-0.0288	1	0.54	0.957	Simple_repeat	Simple_repeat
_TCACCAC_n	-0.667	0.754	-0.54	0.703	Simple_repeat	Simple_repeat
_CAGACGA_n	-0.228	0.982	-0.54	0.794	Simple_repeat	Simple_repeat
_CTGGCG_n	0.108	0.985	0.54	0.581	Simple_repeat	Simple_repeat
_GATGGTC_n	-0.246	0.981	0.539	0.662	Simple_repeat	Simple_repeat
_GAATTCAA_n	-0.419	0.975	-0.539	0.688	Simple_repeat	Simple_repeat
_AACAAGA_n	-0.0347	1	-0.539	0.571	Simple_repeat	Simple_repeat
_CCTTATC_n	-0.249	0.981	0.539	0.853	Simple_repeat	Simple_repeat
_AAGACTG_n	-0.297	0.975	-0.539	0.467	Simple_repeat	Simple_repeat
_ACTTCT_n	0.163	0.982	0.539	0.598	Simple_repeat	Simple_repeat
_TATAAA_n	0.636	0.938	-0.539	0.816	Simple_repeat	Simple_repeat
_GGACCG_n	-0.00778	1	0.539	0.91	Simple_repeat	Simple_repeat
_GACGGAG_n	0.305	0.981	0.538	0.716	Simple_repeat	Simple_repeat
_TCATATT_n	-0.233	0.982	-0.538	0.813	Simple_repeat	Simple_repeat
_ACAATTT_n	0.696	0.96	-0.538	0.873	Simple_repeat	Simple_repeat
_CCAGCAA_n	0.918	0.667	0.537	0.836	Simple_repeat	Simple_repeat
_TACTGTA_n	0.153	0.995	-0.537	0.948	Simple_repeat	Simple_repeat
_CACTTAA_n	0.189	0.996	-0.537	0.957	Simple_repeat	Simple_repeat
_GAGTGAA_n	0.415	0.951	0.537	0.59	Simple_repeat	Simple_repeat
_TTTGTCA_n	-0.107	0.984	-0.536	0.345	Simple_repeat	Simple_repeat
_AAATGAA_n	0.126	0.991	-0.535	0.869	Simple_repeat	Simple_repeat
_GCTCAG_n	-0.0686	0.996	0.535	0.787	Simple_repeat	Simple_repeat
_AGCG_n	0.234	0.975	0.535	0.174	Simple_repeat	Simple_repeat
_AACGCT_n	-0.186	0.981	0.535	0.61	Simple_repeat	Simple_repeat
_AAAGTA_n	0.562	0.981	0.535	0.953	Simple_repeat	Simple_repeat
_GCATTTTA_n	0.104	0.989	-0.535	0.722	Simple_repeat	Simple_repeat
_TTTCCTT_n	0.0103	1	-0.534	0.872	Simple_repeat	Simple_repeat
_CTCGCCA_n	0.315	0.981	0.534	0.872	Simple_repeat	Simple_repeat
_CGTGCC_n	-0.0631	0.997	0.533	0.747	Simple_repeat	Simple_repeat
_CCGAGTC_n	0.0412	1	0.533	0.882	Simple_repeat	Simple_repeat
ALA_DM	-0.0731	0.995	0.533	0.708	Unknown	Unknown
_GTCCTGA_n	-0.197	0.981	-0.533	0.515	Simple_repeat	Simple_repeat
_TGGGCC_n	-0.411	0.981	0.533	0.916	Simple_repeat	Simple_repeat
_AGAGC_n	0.408	0.754	0.532	0.205	Simple_repeat	Simple_repeat
_GACGGA_n	0.153	0.985	0.532	0.822	Simple_repeat	Simple_repeat
_ATCCCAAC_n	-0.389	0.981	0.532	0.947	Simple_repeat	Simple_repeat
_TTCCTAT_n	-0.125	0.989	-0.532	0.844	Simple_repeat	Simple_repeat
_TTTCTGA_n	-0.234	0.982	-0.532	0.837	Simple_repeat	Simple_repeat
_CTACAC_n	0.284	0.984	0.531	0.947	Simple_repeat	Simple_repeat
_GAGTCCC_n	-0.339	0.981	-0.531	0.787	Simple_repeat	Simple_repeat
_TTTCACT_n	0.27	0.981	-0.531	0.798	Simple_repeat	Simple_repeat
_CAACAGT_n	-0.155	0.984	-0.531	0.584	Simple_repeat	Simple_repeat
_TGTCGAGGA_n	-0.668	0.951	-0.53	0.891	Simple_repeat	Simple_repeat
_GCAAATA_n	-0.0363	1	-0.53	0.798	Simple_repeat	Simple_repeat
_TATAGA_n	0.368	0.975	-0.53	0.544	Simple_repeat	Simple_repeat
_CAATGATC_n	0.0744	0.992	0.53	0.657	Simple_repeat	Simple_repeat
_CCCTCA_n	0.549	0.981	-0.53	0.942	Simple_repeat	Simple_repeat
_CTTGC_n	-0.0293	1	0.53	0.729	Simple_repeat	Simple_repeat
_ATTTTTA_n	0.232	0.981	-0.53	0.76	Simple_repeat	Simple_repeat
_ATTATCG_n	-0.173	0.989	-0.529	0.891	Simple_repeat	Simple_repeat
_CAAGA_n	0.308	0.984	0.529	0.953	Simple_repeat	Simple_repeat
_TTATTAG_n	0.227	0.982	-0.529	0.769	Simple_repeat	Simple_repeat
_AGCCGGC_n	0.73	0.975	0.529	0.953	Simple_repeat	Simple_repeat
_CCCTGAA_n	-0.53	0.9	-0.529	0.667	Simple_repeat	Simple_repeat
_ACCCGGC_n	-0.101	0.995	-0.529	0.847	Simple_repeat	Simple_repeat
_CGCTGT_n	-0.0777	0.996	0.529	0.771	Simple_repeat	Simple_repeat
_TATATCA_n	0.239	0.981	-0.529	0.761	Simple_repeat	Simple_repeat
_GCGTGAT_n	-0.539	0.975	0.529	0.947	Simple_repeat	Simple_repeat
_TCAACAGA_n	0.432	0.975	0.528	0.869	Simple_repeat	Simple_repeat
_CTCTGTT_n	0.342	0.981	0.527	0.869	Simple_repeat	Simple_repeat
_CTGAGGA_n	-0.424	0.975	0.527	0.828	Simple_repeat	Simple_repeat
_AGGGGCA_n	-0.37	0.981	-0.527	0.841	Simple_repeat	Simple_repeat
_CAACGCA_n	0.194	0.981	0.527	0.663	Simple_repeat	Simple_repeat
_GACGTC_n	0.481	0.934	0.527	0.645	Simple_repeat	Simple_repeat
_TCTTCG_n	0.207	0.975	0.526	0.242	Simple_repeat	Simple_repeat
_GTGTC_n	-0.0908	0.992	0.526	0.811	Simple_repeat	Simple_repeat
_GAACGTG_n	-0.353	0.975	-0.526	0.688	Simple_repeat	Simple_repeat
_ATTAAC_n	0.55	0.975	-0.526	0.885	Simple_repeat	Simple_repeat
_TATAA_n	0.346	0.976	-0.526	0.767	Simple_repeat	Simple_repeat
_ACGTT_n	0.248	0.983	-0.526	0.869	Simple_repeat	Simple_repeat
_GTGGCAG_n	0.0893	0.989	0.526	0.69	Simple_repeat	Simple_repeat
_CCAACTTA_n	-0.474	0.975	-0.526	0.882	Simple_repeat	Simple_repeat
_TGTGA_n	-0.358	0.975	-0.525	0.701	Simple_repeat	Simple_repeat
_CAGTAC_n	0.103	0.989	0.525	0.735	Simple_repeat	Simple_repeat
_CAGAG_n	-0.291	0.981	-0.525	0.838	Simple_repeat	Simple_repeat
_CAGGTC_n	-0.371	0.975	-0.525	0.752	Simple_repeat	Simple_repeat
_GTCTTCT_n	-0.25	0.981	0.525	0.828	Simple_repeat	Simple_repeat
_CGACAAG_n	0.374	0.975	-0.525	0.668	Simple_repeat	Simple_repeat
_GTCTCC_n	0.365	0.951	0.525	0.481	Simple_repeat	Simple_repeat
_GTCGGTTG_n	-0.00363	1	0.525	0.931	Simple_repeat	Simple_repeat
_AATTATA_n	0.336	0.975	-0.525	0.538	Simple_repeat	Simple_repeat
_TAGTGTA_n	-0.115	0.989	-0.525	0.847	Simple_repeat	Simple_repeat
_ACCGTCC_n	-0.0113	1	0.524	0.869	Simple_repeat	Simple_repeat
_CAGCTGAA_n	-0.17	0.986	-0.524	0.866	Simple_repeat	Simple_repeat
_GTGAAAGTGG_n	-0.0107	1	0.524	0.86	Simple_repeat	Simple_repeat
_AGTTTCCCC_n	0.155	0.984	0.524	0.78	Simple_repeat	Simple_repeat
_GAATGCT_n	-0.247	0.981	0.524	0.869	Simple_repeat	Simple_repeat
_CAGCGG_n	-0.105	0.984	0.524	0.378	Simple_repeat	Simple_repeat
_ACTAAGT_n	-0.403	0.975	-0.524	0.701	Simple_repeat	Simple_repeat
_GGTCCTC_n	-0.325	0.981	0.523	0.869	Simple_repeat	Simple_repeat
_CAAGTGCC_n	0.163	0.984	0.523	0.844	Simple_repeat	Simple_repeat
_GCGGCT_n	-0.0966	0.985	0.523	0.435	Simple_repeat	Simple_repeat
_GGCCTG_n	0.136	0.983	0.523	0.538	Simple_repeat	Simple_repeat
_CCATTTG_n	0.173	0.981	0.523	0.506	Simple_repeat	Simple_repeat
_ATGTATAT_n	0.469	0.975	-0.523	0.847	Simple_repeat	Simple_repeat
_CTTATGA_n	0.352	0.989	-0.523	0.972	Simple_repeat	Simple_repeat
_GCTGCTGCG_n	0.0968	0.997	-0.523	0.91	Simple_repeat	Simple_repeat
_GAGACTG_n	0.392	0.981	0.523	0.87	Simple_repeat	Simple_repeat
_CGAC_n	0.352	0.893	0.523	0.241	Simple_repeat	Simple_repeat
_TCCCATTT_n	0.0973	0.997	-0.522	0.927	Simple_repeat	Simple_repeat
_TGACTGAA_n	-0.0953	0.996	-0.522	0.872	Simple_repeat	Simple_repeat
_TACAGAC_n	0.233	0.989	-0.522	0.947	Simple_repeat	Simple_repeat
_TCCTCGTCG_n	-0.302	0.984	0.522	0.953	Simple_repeat	Simple_repeat
_AATAAT_n	0.369	0.966	-0.522	0.506	Simple_repeat	Simple_repeat
_GAGAGC_n	0.245	0.97	0.521	0.118	Simple_repeat	Simple_repeat
_GCCAGTA_n	-0.199	0.984	0.521	0.893	Simple_repeat	Simple_repeat
_TTACCT_n	-0.213	0.981	-0.521	0.328	Simple_repeat	Simple_repeat
_TTGTTTTT_n	0.731	0.894	-0.521	0.823	Simple_repeat	Simple_repeat
_AGTCTC_n	-0.057	0.996	0.521	0.657	Simple_repeat	Simple_repeat
_CGTACT_n	-0.131	0.985	0.52	0.779	Simple_repeat	Simple_repeat
_ACACTCC_n	-0.395	0.981	-0.52	0.933	Simple_repeat	Simple_repeat
_CCTCTT_n	0.442	0.861	0.52	0.467	Simple_repeat	Simple_repeat
_AAGACA_n	-0.0743	0.989	-0.52	0.449	Simple_repeat	Simple_repeat
_TTATGTA_n	0.03	1	-0.519	0.763	Simple_repeat	Simple_repeat
_GGTGGCTC_n	-0.25	0.981	0.519	0.885	Simple_repeat	Simple_repeat
_GCTGAAT_n	-0.128	0.984	-0.518	0.432	Simple_repeat	Simple_repeat
_TTATA_n	0.357	0.975	-0.518	0.759	Simple_repeat	Simple_repeat
_CGCCGA_n	0.146	0.984	0.518	0.735	Simple_repeat	Simple_repeat
_CCACG_n	0.0818	0.989	0.518	0.59	Simple_repeat	Simple_repeat
_TCTTAGT_n	-0.127	0.989	-0.518	0.76	Simple_repeat	Simple_repeat
_ACGC_n	0.0897	0.984	0.517	0.277	Simple_repeat	Simple_repeat
_ACCCTTG_n	0.153	0.989	0.517	0.925	Simple_repeat	Simple_repeat
_GCCTAC_n	-0.0159	1	0.517	0.904	Simple_repeat	Simple_repeat
_CCCCTGC_n	0.498	0.975	0.517	0.849	Simple_repeat	Simple_repeat
_GACCCCC_n	-0.0614	0.999	0.517	0.869	Simple_repeat	Simple_repeat
_GTAGTAT_n	-0.0508	1	-0.517	0.882	Simple_repeat	Simple_repeat
_ACCTGC_n	0.415	0.975	0.516	0.76	Simple_repeat	Simple_repeat
_TGTTTCT_n	0.12	0.992	-0.516	0.882	Simple_repeat	Simple_repeat
_GACCACC_n	0.025	1	0.516	0.844	Simple_repeat	Simple_repeat
_AGTCT_n	1.59	0.0102	0.516	0.838	Simple_repeat	Simple_repeat
_CTGAATGA_n	-1.09	0.213	-0.515	0.869	Simple_repeat	Simple_repeat
_TCAAAT_n	-0.201	0.981	-0.515	0.652	Simple_repeat	Simple_repeat
_CACGTTG_n	-0.106	0.992	0.515	0.886	Simple_repeat	Simple_repeat
_GATCGCA_n	-0.438	0.909	0.515	0.654	Simple_repeat	Simple_repeat
_CTCG_n	0.215	0.975	0.515	0.191	Simple_repeat	Simple_repeat
_CACGTCCTGC_n	-0.152	0.996	-0.515	0.953	Simple_repeat	Simple_repeat
_AATTCTA_n	0.406	0.975	-0.514	0.78	Simple_repeat	Simple_repeat
_GAACGG_n	0.0703	0.989	0.514	0.463	Simple_repeat	Simple_repeat
_CGACACA_n	0.295	0.981	0.514	0.878	Simple_repeat	Simple_repeat
_ATGGTTC_n	3.27	0.0162	-0.514	0.947	Simple_repeat	Simple_repeat
_AGTTGAA_n	-0.17	0.984	-0.514	0.729	Simple_repeat	Simple_repeat
_CAGGATA_n	0.168	0.985	0.514	0.884	Simple_repeat	Simple_repeat
_AATTTGT_n	0.44	0.981	-0.513	0.906	Simple_repeat	Simple_repeat
_TACTCAA_n	0.0135	1	-0.513	0.731	Simple_repeat	Simple_repeat
_ATAATAG_n	0.0261	1	-0.513	0.952	Simple_repeat	Simple_repeat
_CCACCTA_n	0.273	0.981	0.513	0.657	Simple_repeat	Simple_repeat
_TTTTTGCACA_n	0.0896	0.996	-0.512	0.828	Simple_repeat	Simple_repeat
_TACAGC_n	0.356	0.909	0.512	0.344	Simple_repeat	Simple_repeat
_GCTTCC_n	0.238	0.975	0.512	0.238	Simple_repeat	Simple_repeat
_GAGCCG_n	0.0021	1	0.512	0.581	Simple_repeat	Simple_repeat
_TGTATAC_n	-0.187	0.984	-0.512	0.851	Simple_repeat	Simple_repeat
_GCAACGCC_n	0.216	0.984	0.512	0.873	Simple_repeat	Simple_repeat
_AAAAAT_n	-0.153	0.989	-0.512	0.891	Simple_repeat	Simple_repeat
_GCTGAACG_n	0.264	0.983	0.512	0.916	Simple_repeat	Simple_repeat
_AGCCGAA_n	0.0744	0.995	-0.512	0.628	Simple_repeat	Simple_repeat
_CAGCAAA_n	-0.516	0.975	-0.512	0.901	Simple_repeat	Simple_repeat
_ACATGAGCA_n	-0.22	0.984	-0.512	0.903	Simple_repeat	Simple_repeat
_ATATTATAT_n	0.811	0.975	-0.512	0.953	Simple_repeat	Simple_repeat
_ATGGAGC_n	0.205	0.981	0.511	0.64	Simple_repeat	Simple_repeat
_GTGACCC_n	-0.15	0.989	0.51	0.873	Simple_repeat	Simple_repeat
_GCCAAGT_n	-0.116	0.989	0.51	0.851	Simple_repeat	Simple_repeat
_TACTCGG_n	-0.504	0.975	0.51	0.869	Simple_repeat	Simple_repeat
_TATAACA_n	0.263	0.983	-0.51	0.901	Simple_repeat	Simple_repeat
_AGTTACTAG_n	-0.394	0.983	-0.51	0.957	Simple_repeat	Simple_repeat
_AGTAGCT_n	-0.155	0.989	-0.51	0.918	Simple_repeat	Simple_repeat
_CACACG_n	0.153	0.981	0.509	0.205	Simple_repeat	Simple_repeat
_GTCTAGA_n	0.203	0.983	0.509	0.828	Simple_repeat	Simple_repeat
_GAGTCA_n	-0.0836	0.996	-0.509	0.838	Simple_repeat	Simple_repeat
_TTCCC_n	0.189	0.981	0.509	0.345	Simple_repeat	Simple_repeat
_ACGGAA_n	-0.625	0.843	-0.508	0.779	Simple_repeat	Simple_repeat
_TTCCTC_n	0.455	0.356	0.508	0.114	Simple_repeat	Simple_repeat
_ATGTG_n	-0.00103	1	0.508	0.506	Simple_repeat	Simple_repeat
_CTCCCCA_n	0.441	0.975	0.508	0.849	Simple_repeat	Simple_repeat
_TTAAAA_n	0.0111	1	-0.507	0.918	Simple_repeat	Simple_repeat
_GCAACCG_n	0.153	0.984	0.506	0.797	Simple_repeat	Simple_repeat
_TGCCGC_n	0.0525	0.996	0.506	0.51	Simple_repeat	Simple_repeat
_TCTGGTA_n	0.186	0.981	0.506	0.631	Simple_repeat	Simple_repeat
_CCATCAG_n	0.292	0.969	0.506	0.33	Simple_repeat	Simple_repeat
_TGGCTC_n	-0.0058	1	0.505	0.572	Simple_repeat	Simple_repeat
_AGCTGCT_n	0.399	0.975	0.505	0.722	Simple_repeat	Simple_repeat
_CTTCTT_n	0.409	0.975	0.505	0.828	Simple_repeat	Simple_repeat
_GGTGGATG_n	-0.108	0.996	-0.504	0.931	Simple_repeat	Simple_repeat
_AATGAG_n	-0.000559	1	0.504	0.947	Simple_repeat	Simple_repeat
_AGCTGTG_n	0.427	0.975	0.504	0.744	Simple_repeat	Simple_repeat
_GCCAC_n	-0.565	0.951	-0.504	0.849	Simple_repeat	Simple_repeat
_AAAATGG_n	0.174	0.983	0.503	0.765	Simple_repeat	Simple_repeat
_GAATA_n	0.378	0.975	-0.503	0.811	Simple_repeat	Simple_repeat
_GTGGTC_n	-0.22	0.981	0.503	0.69	Simple_repeat	Simple_repeat
_TTGGCAT_n	-0.71	0.84	-0.503	0.849	Simple_repeat	Simple_repeat
_GTAAGAA_n	0.441	0.981	-0.503	0.953	Simple_repeat	Simple_repeat
_TCAAGGT_n	-0.181	0.989	-0.503	0.911	Simple_repeat	Simple_repeat
_GATGGAC_n	-0.0885	0.989	-0.503	0.523	Simple_repeat	Simple_repeat
_TGCCAT_n	0.239	0.975	0.502	0.389	Simple_repeat	Simple_repeat
_CCTTTGG_n	-0.0909	0.997	0.502	0.924	Simple_repeat	Simple_repeat
_ATAGCC_n	-0.429	0.975	-0.502	0.798	Simple_repeat	Simple_repeat
_ATACGTA_n	0.148	0.99	0.5	0.947	Simple_repeat	Simple_repeat
_GGGAGGT_n	-0.304	0.981	0.5	0.85	Simple_repeat	Simple_repeat
_TAATATA_n	0.286	0.981	-0.5	0.828	Simple_repeat	Simple_repeat
_TCTGTTG_n	-0.283	0.976	0.5	0.742	Simple_repeat	Simple_repeat
_AATAT_n	0.313	0.981	-0.5	0.811	Simple_repeat	Simple_repeat
_TTATTTA_n	0.711	0.9	-0.5	0.872	Simple_repeat	Simple_repeat
_CGCTCT_n	0.442	0.754	0.5	0.376	Simple_repeat	Simple_repeat
_CTCATGC_n	-0.457	0.975	-0.5	0.836	Simple_repeat	Simple_repeat
_CTGGGAA_n	-0.432	0.972	-0.499	0.712	Simple_repeat	Simple_repeat
_ATTTCCC_n	0.19	0.981	-0.499	0.506	Simple_repeat	Simple_repeat
_TAACTA_n	0.0921	0.992	-0.499	0.818	Simple_repeat	Simple_repeat
_GGAGTTTT_n	-0.00895	1	0.499	0.789	Simple_repeat	Simple_repeat
_TCTTATA_n	0.321	0.981	-0.499	0.85	Simple_repeat	Simple_repeat
_AGATTGC_n	-0.215	0.989	-0.498	0.953	Simple_repeat	Simple_repeat
_AGCAGCAGG_n	-0.617	0.909	-0.498	0.849	Simple_repeat	Simple_repeat
_CCAGCTAG_n	-0.645	0.875	-0.498	0.838	Simple_repeat	Simple_repeat
_TTGATGC_n	0.124	0.989	0.498	0.851	Simple_repeat	Simple_repeat
_TCGTTCT_n	0.261	0.981	-0.498	0.823	Simple_repeat	Simple_repeat
_TCCGCTC_n	-0.588	0.875	-0.498	0.776	Simple_repeat	Simple_repeat
_GCTGCC_n	0.149	0.981	0.498	0.332	Simple_repeat	Simple_repeat
_ACCAACA_n	0.447	0.981	-0.498	0.916	Simple_repeat	Simple_repeat
_TCCTGTCG_n	-0.22	0.984	0.498	0.916	Simple_repeat	Simple_repeat
_GGCTCA_n	-0.545	0.975	0.498	0.911	Simple_repeat	Simple_repeat
_GAGCGAGT_n	0.0558	0.997	0.498	0.716	Simple_repeat	Simple_repeat
_ATTGTA_n	0.42	0.975	-0.498	0.851	Simple_repeat	Simple_repeat
_GA_n	0.513	0.343	0.498	0.238	Simple_repeat	Simple_repeat
_TCCAATT_n	0.499	0.894	0.497	0.661	Simple_repeat	Simple_repeat
_CCTTCCT_n	0.235	0.982	0.497	0.882	Simple_repeat	Simple_repeat
_ATCGAGCC_n	0.309	0.981	-0.497	0.849	Simple_repeat	Simple_repeat
_CTGTCT_n	0.379	0.738	0.497	0.191	Simple_repeat	Simple_repeat
_GAGTTC_n	-0.129	0.983	0.497	0.534	Simple_repeat	Simple_repeat
_TTGGATG_n	0.412	0.975	0.497	0.701	Simple_repeat	Simple_repeat
_ACCCGG_n	0.189	0.984	0.497	0.86	Simple_repeat	Simple_repeat
_GCAAGA_n	0.223	0.981	0.497	0.599	Simple_repeat	Simple_repeat
_TGTAGGA_n	-0.0793	1	-0.496	0.957	Simple_repeat	Simple_repeat
_GCCTG_n	0.0413	0.997	0.496	0.499	Simple_repeat	Simple_repeat
_GAGCGG_n	-0.173	0.981	0.496	0.506	Simple_repeat	Simple_repeat
_ATTAAT_n	0.311	0.981	-0.496	0.816	Simple_repeat	Simple_repeat
_GTTCTTT_n	0.53	0.976	-0.496	0.917	Simple_repeat	Simple_repeat
_GGGAAAA_n	-0.539	0.962	-0.496	0.849	Simple_repeat	Simple_repeat
_ATATTG_n	0.168	0.983	-0.496	0.645	Simple_repeat	Simple_repeat
_GTTGGCG_n	-0.194	0.989	0.496	0.953	Simple_repeat	Simple_repeat
_GCACTCCG_n	-0.714	0.85	0.496	0.907	Simple_repeat	Simple_repeat
_AGACCA_n	0.124	0.984	0.495	0.544	Simple_repeat	Simple_repeat
_CGCGACA_n	-0.206	0.981	0.495	0.746	Simple_repeat	Simple_repeat
_CAGGAGCAG_n	-0.363	0.981	-0.495	0.852	Simple_repeat	Simple_repeat
_TTCATTT_n	-0.0453	0.999	-0.495	0.694	Simple_repeat	Simple_repeat
_CTGTCA_n	0.417	0.981	-0.495	0.882	Simple_repeat	Simple_repeat
_TGAAGTT_n	0.348	0.976	0.494	0.828	Simple_repeat	Simple_repeat
_ATAATTA_n	-0.186	0.984	-0.494	0.838	Simple_repeat	Simple_repeat
_GCTAACT_n	-0.124	0.985	0.493	0.822	Simple_repeat	Simple_repeat
_TAATGTC_n	0.635	0.938	0.493	0.876	Simple_repeat	Simple_repeat
_GATGGCT_n	-0.154	0.984	0.492	0.821	Simple_repeat	Simple_repeat
_TAATCT_n	0.913	0.856	-0.492	0.906	Simple_repeat	Simple_repeat
_ACGTCG_n	-0.0459	0.996	0.492	0.447	Simple_repeat	Simple_repeat
_TTTTA_n	0.0814	0.996	-0.492	0.872	Simple_repeat	Simple_repeat
_CAAGCC_n	0.45	0.975	0.492	0.836	Simple_repeat	Simple_repeat
_CTGCATC_n	-0.692	0.665	-0.492	0.764	Simple_repeat	Simple_repeat
_GAGA_n	0.363	0.723	0.491	0.141	Simple_repeat	Simple_repeat
_ATTATC_n	0.103	0.989	-0.491	0.78	Simple_repeat	Simple_repeat
_GCGATG_n	0.278	0.951	0.491	0.197	Simple_repeat	Simple_repeat
_TAATTC_n	0.429	0.975	-0.491	0.783	Simple_repeat	Simple_repeat
_TTTATTT_n	0.205	0.984	-0.491	0.869	Simple_repeat	Simple_repeat
_GGTGAGT_n	0.315	0.981	-0.49	0.838	Simple_repeat	Simple_repeat
_CATATTG_n	0.208	0.989	-0.49	0.934	Simple_repeat	Simple_repeat
_TAAGATA_n	0.3	0.981	-0.49	0.873	Simple_repeat	Simple_repeat
_TCCCCTGGA_n	-0.225	0.983	0.49	0.904	Simple_repeat	Simple_repeat
_GGGCGAT_n	-0.302	0.975	0.49	0.735	Simple_repeat	Simple_repeat
_ACGAGGC_n	0.0777	0.997	0.49	0.912	Simple_repeat	Simple_repeat
_TTCCCGC_n	-0.318	0.981	-0.49	0.933	Simple_repeat	Simple_repeat
_TCTATTT_n	0.179	0.984	-0.489	0.838	Simple_repeat	Simple_repeat
_TGGGTGGT_n	0.102	0.999	-0.489	0.953	Simple_repeat	Simple_repeat
_GTGGGGCG_n	0.504	0.975	0.489	0.931	Simple_repeat	Simple_repeat
_GACTAA_n	0.388	0.975	0.489	0.828	Simple_repeat	Simple_repeat
_AGCTTG_n	0.0789	0.996	0.488	0.857	Simple_repeat	Simple_repeat
_GGATGGG_n	-0.0746	1	-0.488	0.952	Simple_repeat	Simple_repeat
_ACTGGCAG_n	-0.188	0.983	0.488	0.838	Simple_repeat	Simple_repeat
_CCAACA_n	-0.0977	0.984	0.488	0.36	Simple_repeat	Simple_repeat
_AGCGAA_n	0.256	0.981	0.488	0.688	Simple_repeat	Simple_repeat
_TTGCTAG_n	-0.167	0.984	-0.488	0.731	Simple_repeat	Simple_repeat
_GATACC_n	0.105	0.984	0.487	0.538	Simple_repeat	Simple_repeat
_CGTGTG_n	0.0879	0.984	0.487	0.345	Simple_repeat	Simple_repeat
_AGATTA_n	0.362	0.978	-0.487	0.828	Simple_repeat	Simple_repeat
_TATGGAT_n	0.533	0.975	-0.487	0.916	Simple_repeat	Simple_repeat
_TTGTATA_n	0.545	0.934	-0.487	0.78	Simple_repeat	Simple_repeat
_TACGAT_n	-0.197	0.981	-0.487	0.759	Simple_repeat	Simple_repeat
_GATCGCTTG_n	-0.224	0.981	0.487	0.838	Simple_repeat	Simple_repeat
_AGAGTC_n	-0.472	0.975	-0.486	0.869	Simple_repeat	Simple_repeat
_GCTAACTTG_n	-0.177	0.984	-0.486	0.82	Simple_repeat	Simple_repeat
_CGCCCTC_n	-0.459	0.975	-0.486	0.882	Simple_repeat	Simple_repeat
_TATATAG_n	0.225	0.981	-0.486	0.758	Simple_repeat	Simple_repeat
_GAATATA_n	0.0696	0.997	-0.486	0.81	Simple_repeat	Simple_repeat
_GAGGCC_n	-0.0662	0.996	0.485	0.753	Simple_repeat	Simple_repeat
_CATTCT_n	0.11	0.985	-0.485	0.581	Simple_repeat	Simple_repeat
_CAATAAG_n	0.601	0.975	0.485	0.899	Simple_repeat	Simple_repeat
_ATGGCAAA_n	0.298	0.981	0.485	0.899	Simple_repeat	Simple_repeat
_TGTAATG_n	0.04	1	-0.485	0.811	Simple_repeat	Simple_repeat
_TGCGTG_n	-0.00416	1	0.485	0.299	Simple_repeat	Simple_repeat
_ATTCTAA_n	0.849	0.975	0.484	0.96	Simple_repeat	Simple_repeat
_TATGCA_n	0.283	0.981	-0.484	0.882	Simple_repeat	Simple_repeat
_GTAC_n	0.392	0.796	0.484	0.306	Simple_repeat	Simple_repeat
_AATTAT_n	0.381	0.976	-0.484	0.86	Simple_repeat	Simple_repeat
_CCTGCCAT_n	-0.788	0.852	-0.484	0.901	Simple_repeat	Simple_repeat
_AAGCGAC_n	-0.353	0.975	-0.483	0.805	Simple_repeat	Simple_repeat
_CTGCTGTTG_n	0.0163	1	0.483	0.907	Simple_repeat	Simple_repeat
_ACGCCG_n	-0.273	0.981	0.483	0.747	Simple_repeat	Simple_repeat
_CTCAGGT_n	-0.314	0.981	-0.483	0.934	Simple_repeat	Simple_repeat
_AACTCTG_n	-0.238	0.981	-0.483	0.777	Simple_repeat	Simple_repeat
_GGCAGAGTGT_n	-0.00439	1	0.483	0.888	Simple_repeat	Simple_repeat
_GGCGATTT_n	0.358	0.981	-0.483	0.848	Simple_repeat	Simple_repeat
_TTGGCTCT_n	-0.00801	1	0.483	0.821	Simple_repeat	Simple_repeat
_CTTTGTG_n	-0.161	0.981	0.483	0.688	Simple_repeat	Simple_repeat
_ATTTTAT_n	0.224	0.981	-0.483	0.78	Simple_repeat	Simple_repeat
_TGCAATT_n	0.000146	1	-0.483	0.85	Simple_repeat	Simple_repeat
_TGGCCGGT_n	-0.154	0.984	0.482	0.869	Simple_repeat	Simple_repeat
_ATT_n	0.131	0.989	-0.482	0.838	Simple_repeat	Simple_repeat
_CCTCTA_n	-0.0839	0.996	-0.482	0.828	Simple_repeat	Simple_repeat
_TTTAGTT_n	0.263	0.983	-0.482	0.91	Simple_repeat	Simple_repeat
_ACGCCC_n	0.305	0.951	0.482	0.353	Simple_repeat	Simple_repeat
_TACTTA_n	1.16e-05	1	-0.482	0.891	Simple_repeat	Simple_repeat
_CATAATA_n	0.319	0.981	-0.482	0.857	Simple_repeat	Simple_repeat
_AGATTCC_n	0.423	0.975	0.482	0.838	Simple_repeat	Simple_repeat
_CTAGATA_n	0.542	0.966	0.481	0.863	Simple_repeat	Simple_repeat
_GAGAGG_n	0.535	0.975	0.481	0.878	Simple_repeat	Simple_repeat
_ATGCAAC_n	0.216	0.983	-0.481	0.854	Simple_repeat	Simple_repeat
_TAGAGCC_n	0.432	0.975	-0.48	0.779	Simple_repeat	Simple_repeat
_GCTCG_n	-0.206	0.981	-0.48	0.799	Simple_repeat	Simple_repeat
_TTTTCGT_n	0.055	0.992	-0.48	0.29	Simple_repeat	Simple_repeat
_TCTTG_n	0.124	0.984	0.48	0.722	Simple_repeat	Simple_repeat
_CCGTTA_n	-0.0925	0.989	-0.479	0.753	Simple_repeat	Simple_repeat
_GCGCGA_n	-0.332	0.981	0.479	0.931	Simple_repeat	Simple_repeat
_TATATGGTA_n	-0.000744	1	0.479	0.928	Simple_repeat	Simple_repeat
_CATGCT_n	0.0972	0.989	0.478	0.708	Simple_repeat	Simple_repeat
_CGTTTCG_n	-0.499	0.975	-0.478	0.876	Simple_repeat	Simple_repeat
_CCAAAAG_n	-0.306	0.981	-0.478	0.838	Simple_repeat	Simple_repeat
_CTCGGT_n	0.4	0.938	0.478	0.603	Simple_repeat	Simple_repeat
_TTTCGGT_n	-1.13	0.0345	-0.478	0.849	Simple_repeat	Simple_repeat
_GCTGAC_n	-0.594	0.82	-0.478	0.76	Simple_repeat	Simple_repeat
_GTGGTTGG_n	-1.09	0.572	-0.478	0.934	Simple_repeat	Simple_repeat
_GAACCGCCT_n	-0.355	0.981	-0.478	0.886	Simple_repeat	Simple_repeat
_GAACAT_n	-0.327	0.976	-0.478	0.794	Simple_repeat	Simple_repeat
_TATGTGC_n	-0.00278	1	-0.477	0.828	Simple_repeat	Simple_repeat
_AGGGGC_n	-0.351	0.981	0.477	0.92	Simple_repeat	Simple_repeat
_CGATCAG_n	0.2	0.983	0.477	0.854	Simple_repeat	Simple_repeat
_TTGTCCC_n	0.123	0.989	-0.477	0.857	Simple_repeat	Simple_repeat
_CAACCACC_n	-0.0965	0.997	-0.477	0.942	Simple_repeat	Simple_repeat
_TTTTCCAC_n	0.505	0.975	0.477	0.855	Simple_repeat	Simple_repeat
_ATAATAT_n	0.563	0.975	-0.476	0.901	Simple_repeat	Simple_repeat
_CTGTGT_n	0.216	0.975	0.476	0.358	Simple_repeat	Simple_repeat
_CCGCAGC_n	-0.53	0.975	0.476	0.938	Simple_repeat	Simple_repeat
_CAACGGGA_n	-0.631	0.951	-0.476	0.899	Simple_repeat	Simple_repeat
_ATTACT_n	0.0572	0.999	-0.475	0.861	Simple_repeat	Simple_repeat
_CTTTTGG_n	-0.3	0.975	-0.475	0.546	Simple_repeat	Simple_repeat
_GAAATGT_n	0.177	0.983	0.475	0.782	Simple_repeat	Simple_repeat
_GCCGCT_n	-0.0502	0.996	0.475	0.481	Simple_repeat	Simple_repeat
_GCTCCC_n	-0.283	0.975	0.475	0.536	Simple_repeat	Simple_repeat
_ATTAAGT_n	1.14	0.432	0.475	0.906	Simple_repeat	Simple_repeat
_AATTTC_n	0.12	0.984	-0.475	0.654	Simple_repeat	Simple_repeat
_ATGAC_n	0.0989	0.996	-0.475	0.882	Simple_repeat	Simple_repeat
_GCAAGCT_n	-0.294	0.981	-0.474	0.838	Simple_repeat	Simple_repeat
_TAAT_n	0.251	0.981	-0.474	0.735	Simple_repeat	Simple_repeat
_CCACGCC_n	0.261	0.981	0.474	0.697	Simple_repeat	Simple_repeat
_CATCTCA_n	0.413	0.975	0.474	0.829	Simple_repeat	Simple_repeat
_GTATCTGA_n	-0.083	0.999	-0.474	0.947	Simple_repeat	Simple_repeat
_TGCCCACCA_n	0.0989	0.996	0.474	0.933	Simple_repeat	Simple_repeat
_AATCAG_n	-0.0276	1	-0.474	0.44	Simple_repeat	Simple_repeat
_TGCAGAA_n	0.391	0.975	0.473	0.753	Simple_repeat	Simple_repeat
_CGGT_n	0.149	0.981	0.473	0.465	Simple_repeat	Simple_repeat
_AATTGCATTG_n	0.335	0.984	0.473	0.953	Simple_repeat	Simple_repeat
_GCAACATGA_n	-0.972	0.735	-0.473	0.933	Simple_repeat	Simple_repeat
_GCAGGAAG_n	-0.358	0.981	-0.473	0.872	Simple_repeat	Simple_repeat
_TGTATAGTA_n	0.426	0.975	0.472	0.89	Simple_repeat	Simple_repeat
_CGAGAAG_n	-0.297	0.981	-0.472	0.771	Simple_repeat	Simple_repeat
_AGAAGGCTG_n	-0.201	0.984	0.472	0.916	Simple_repeat	Simple_repeat
_CAACGA_n	0.00991	1	0.472	0.242	Simple_repeat	Simple_repeat
_ATGCAAA_n	0.18	0.983	-0.472	0.76	Simple_repeat	Simple_repeat
_GACGCT_n	-0.503	0.975	0.472	0.933	Simple_repeat	Simple_repeat
_ATCCAGA_n	-0.777	0.981	-0.472	0.975	Simple_repeat	Simple_repeat
_ATTAATC_n	0.293	0.983	-0.471	0.931	Simple_repeat	Simple_repeat
_TGCTAGT_n	0.245	0.981	0.471	0.849	Simple_repeat	Simple_repeat
_TGCCCAG_n	0.038	1	0.471	0.906	Simple_repeat	Simple_repeat
_GCTAATG_n	-0.303	0.981	0.471	0.911	Simple_repeat	Simple_repeat
_CGAGC_n	-0.072	0.989	0.471	0.631	Simple_repeat	Simple_repeat
_TTCATTG_n	-0.00943	1	-0.471	0.916	Simple_repeat	Simple_repeat
_AGAACAC_n	0.397	0.981	-0.471	0.899	Simple_repeat	Simple_repeat
_CCGTGA_n	-0.24	0.981	0.471	0.838	Simple_repeat	Simple_repeat
_TGGCGGA_n	-0.129	0.989	0.471	0.916	Simple_repeat	Simple_repeat
_ACCCGT_n	0.139	0.983	0.47	0.61	Simple_repeat	Simple_repeat
_GTTGTA_n	0.352	0.861	0.47	0.306	Simple_repeat	Simple_repeat
_CGTCCTTAG_n	0.49	0.975	0.47	0.916	Simple_repeat	Simple_repeat
_GTTAATTGT_n	0.187	0.986	-0.47	0.919	Simple_repeat	Simple_repeat
_AGAGTG_n	-0.439	0.981	0.47	0.949	Simple_repeat	Simple_repeat
_AACTAGA_n	0.311	0.981	-0.47	0.847	Simple_repeat	Simple_repeat
_GGTGCTC_n	0.0112	1	0.469	0.874	Simple_repeat	Simple_repeat
_AGTAA_n	-0.0642	0.996	0.469	0.803	Simple_repeat	Simple_repeat
_GTGAGA_n	0.712	0.238	0.469	0.565	Simple_repeat	Simple_repeat
_CACTGGA_n	-0.987	0.894	-0.468	0.953	Simple_repeat	Simple_repeat
_CAGTCTA_n	-0.193	0.983	-0.468	0.798	Simple_repeat	Simple_repeat
_GTAGGTG_n	0.143	0.989	-0.468	0.849	Simple_repeat	Simple_repeat
_ATAGCGG_n	-0.289	0.982	0.468	0.949	Simple_repeat	Simple_repeat
_ACTGGC_n	0.0349	1	0.468	0.887	Simple_repeat	Simple_repeat
_GGAGGACT_n	-0.189	0.984	0.468	0.92	Simple_repeat	Simple_repeat
_TGATTGT_n	0.053	0.997	0.468	0.764	Simple_repeat	Simple_repeat
_TCTCGGA_n	-0.577	0.9	-0.468	0.838	Simple_repeat	Simple_repeat
_TTCTATA_n	0.879	0.883	-0.468	0.916	Simple_repeat	Simple_repeat
_ATTCCGG_n	0.601	0.631	0.468	0.624	Simple_repeat	Simple_repeat
_CGCTTT_n	-0.226	0.982	-0.468	0.869	Simple_repeat	Simple_repeat
_GGTCTCC_n	0.0906	0.989	0.467	0.69	Simple_repeat	Simple_repeat
_TGGATGGG_n	0.223	0.984	-0.467	0.882	Simple_repeat	Simple_repeat
_TTTTTCCA_n	-0.0144	1	-0.467	0.848	Simple_repeat	Simple_repeat
_GGGGC_n	-0.456	0.976	0.467	0.942	Simple_repeat	Simple_repeat
_TCCTGGG_n	-0.321	0.975	-0.467	0.76	Simple_repeat	Simple_repeat
_GATACTG_n	-0.659	0.8	-0.467	0.838	Simple_repeat	Simple_repeat
_AGTTTTT_n	0.173	0.981	0.466	0.644	Simple_repeat	Simple_repeat
_GCCGCA_n	-0.027	1	0.466	0.543	Simple_repeat	Simple_repeat
_CGAGAA_n	0.123	0.983	0.466	0.506	Simple_repeat	Simple_repeat
_ATTGGC_n	-0.0862	0.996	-0.466	0.891	Simple_repeat	Simple_repeat
_GGTAA_n	0.0553	0.997	-0.466	0.727	Simple_repeat	Simple_repeat
_GGATCTGCT_n	0.318	0.981	0.466	0.947	Simple_repeat	Simple_repeat
_ATTCGA_n	-0.0678	0.989	-0.466	0.31	Simple_repeat	Simple_repeat
_TGTATCTG_n	-0.192	0.983	-0.466	0.832	Simple_repeat	Simple_repeat
_AAAGG_n	0.0951	0.996	-0.465	0.898	Simple_repeat	Simple_repeat
_TTCGTTC_n	-0.231	0.984	-0.465	0.906	Simple_repeat	Simple_repeat
_GAAAATG_n	0.004	1	-0.465	0.869	Simple_repeat	Simple_repeat
_GGTGGATTC_n	-0.353	0.981	0.465	0.908	Simple_repeat	Simple_repeat
_GCCAGTCCA_n	-0.151	0.989	-0.464	0.899	Simple_repeat	Simple_repeat
_GAGTTCT_n	0.192	0.981	-0.464	0.53	Simple_repeat	Simple_repeat
_GTACATAT_n	0.0438	1	-0.464	0.953	Simple_repeat	Simple_repeat
_CCAGATG_n	-0.274	0.982	-0.464	0.916	Simple_repeat	Simple_repeat
_ACTGCAA_n	-0.363	0.976	-0.464	0.857	Simple_repeat	Simple_repeat
_GGACTGT_n	0.0952	0.989	0.464	0.845	Simple_repeat	Simple_repeat
_CAGTGCC_n	0.406	0.978	-0.464	0.872	Simple_repeat	Simple_repeat
_GTGCA_n	0.261	0.975	0.463	0.515	Simple_repeat	Simple_repeat
_AAAGAT_n	0.86	0.843	-0.463	0.887	Simple_repeat	Simple_repeat
_AGAACCC_n	-0.461	0.975	-0.463	0.84	Simple_repeat	Simple_repeat
_CGGTATT_n	0.103	0.996	-0.463	0.893	Simple_repeat	Simple_repeat
_CTTCTCG_n	0.00503	1	-0.463	0.948	Simple_repeat	Simple_repeat
_TCTCGAC_n	-0.673	0.951	-0.463	0.918	Simple_repeat	Simple_repeat
_CTACTGG_n	-0.113	0.997	0.463	0.96	Simple_repeat	Simple_repeat
_GTCGAC_n	0.586	0.793	0.463	0.747	Simple_repeat	Simple_repeat
_GAAGGTG_n	-0.463	0.975	-0.463	0.89	Simple_repeat	Simple_repeat
_CGGCATGGG_n	-0.383	0.976	0.463	0.9	Simple_repeat	Simple_repeat
_ACTGAGTG_n	-0.312	0.981	-0.462	0.844	Simple_repeat	Simple_repeat
_ATGATAA_n	0.702	0.913	-0.462	0.886	Simple_repeat	Simple_repeat
_CCGACG_n	-0.828	0.807	-0.462	0.916	Simple_repeat	Simple_repeat
_AGAGTTG_n	0.607	0.981	-0.462	0.948	Simple_repeat	Simple_repeat
_ATCCAAA_n	-0.504	0.975	-0.462	0.898	Simple_repeat	Simple_repeat
_CAATGAT_n	0.424	0.983	0.462	0.967	Simple_repeat	Simple_repeat
_ATAATTAA_n	-0.153	0.984	-0.461	0.777	Simple_repeat	Simple_repeat
_TCGTG_n	0.49	0.975	0.461	0.869	Simple_repeat	Simple_repeat
_TATTGT_n	-0.148	0.984	-0.461	0.782	Simple_repeat	Simple_repeat
_GGGGTT_n	-0.215	0.989	0.461	0.972	Simple_repeat	Simple_repeat
_TACATATATA_n	-0.114	0.997	-0.46	0.953	Simple_repeat	Simple_repeat
_ACTTAA_n	-0.0528	1	0.46	0.916	Simple_repeat	Simple_repeat
_GTGCGA_n	0.0524	0.996	0.46	0.596	Simple_repeat	Simple_repeat
_CGATGC_n	0.331	0.852	0.46	0.241	Simple_repeat	Simple_repeat
_AACCGATCCG_n	0.0479	1	-0.46	0.851	Simple_repeat	Simple_repeat
_ATATT_n	0.379	0.975	-0.46	0.844	Simple_repeat	Simple_repeat
_AGTCGA_n	-0.144	0.981	-0.46	0.493	Simple_repeat	Simple_repeat
_TATAT_n	0.419	0.975	-0.459	0.872	Simple_repeat	Simple_repeat
_TGGGTG_n	-0.743	0.754	-0.459	0.87	Simple_repeat	Simple_repeat
_AAGACAG_n	0.295	0.975	0.459	0.678	Simple_repeat	Simple_repeat
_TTTACAA_n	0.168	0.985	-0.459	0.888	Simple_repeat	Simple_repeat
_TGTCGGC_n	-0.353	0.981	0.459	0.921	Simple_repeat	Simple_repeat
_GGGCTT_n	-0.438	0.975	-0.459	0.901	Simple_repeat	Simple_repeat
_GGCATTC_n	-0.512	0.975	-0.458	0.872	Simple_repeat	Simple_repeat
_AGCGA_n	0.193	0.981	0.458	0.828	Simple_repeat	Simple_repeat
_GTCGTGG_n	0.0326	1	0.458	0.887	Simple_repeat	Simple_repeat
_AATTCTC_n	0.955	0.843	-0.458	0.916	Simple_repeat	Simple_repeat
_TCGTATT_n	-0.118	0.989	-0.458	0.838	Simple_repeat	Simple_repeat
_TATACAT_n	1.29	0.425	-0.457	0.916	Simple_repeat	Simple_repeat
_GGATGTTG_n	-0.00545	1	-0.457	0.828	Simple_repeat	Simple_repeat
_TTTGTCT_n	-0.33	0.981	-0.457	0.847	Simple_repeat	Simple_repeat
_GGGAACT_n	-0.14	0.984	0.457	0.814	Simple_repeat	Simple_repeat
_ATATGCC_n	-0.605	0.975	0.457	0.953	Simple_repeat	Simple_repeat
_AGCACCA_n	0.0907	0.996	0.456	0.89	Simple_repeat	Simple_repeat
_CACACCG_n	-0.482	0.951	-0.456	0.828	Simple_repeat	Simple_repeat
_AAGTCAA_n	0.247	0.981	0.456	0.867	Simple_repeat	Simple_repeat
_GGTCCTG_n	-0.395	0.909	-0.456	0.581	Simple_repeat	Simple_repeat
_CTGCCCT_n	-0.547	0.975	-0.456	0.918	Simple_repeat	Simple_repeat
_AGTATG_n	0.0503	0.999	0.455	0.871	Simple_repeat	Simple_repeat
_CCAAGTG_n	-0.117	0.992	0.455	0.933	Simple_repeat	Simple_repeat
_ACCAACACC_n	-0.478	0.975	0.455	0.933	Simple_repeat	Simple_repeat
_TATAATT_n	0.535	0.951	-0.455	0.856	Simple_repeat	Simple_repeat
_TTTTTTAGA_n	0.28	0.981	-0.455	0.899	Simple_repeat	Simple_repeat
_CAAACA_n	-0.0747	0.989	0.455	0.652	Simple_repeat	Simple_repeat
_TGTGCT_n	0.213	0.975	0.455	0.346	Simple_repeat	Simple_repeat
_GCCATACA_n	0.215	0.983	0.455	0.891	Simple_repeat	Simple_repeat
_GAGGTGA_n	-0.263	0.981	-0.454	0.89	Simple_repeat	Simple_repeat
DMSAT6	-0.297	0.975	0.454	0.624	Satellite	Satellite
_GTACGCCA_n	-0.892	0.297	-0.454	0.85	Simple_repeat	Simple_repeat
_TGTGTGGG_n	-0.0512	1	0.454	0.916	Simple_repeat	Simple_repeat
_CTGGATGC_n	0.124	0.989	0.454	0.898	Simple_repeat	Simple_repeat
_CTGCAGCCA_n	-0.302	0.981	0.454	0.881	Simple_repeat	Simple_repeat
_TCATAATG_n	-0.276	0.983	-0.454	0.939	Simple_repeat	Simple_repeat
_TTTTATT_n	0.219	0.978	-0.453	0.51	Simple_repeat	Simple_repeat
_GCAGAG_n	0.153	0.981	0.453	0.471	Simple_repeat	Simple_repeat
_GGAGG_n	1.25	0.975	0.453	0.985	Simple_repeat	Simple_repeat
_CCCCTT_n	0.129	0.984	0.453	0.698	Simple_repeat	Simple_repeat
_TCCC_n	0.278	0.975	0.453	0.598	Simple_repeat	Simple_repeat
_TCTCGGT_n	0.304	0.975	0.453	0.538	Simple_repeat	Simple_repeat
_TGGGATA_n	-0.65	0.793	-0.453	0.844	Simple_repeat	Simple_repeat
_GTCAGGG_n	-0.0403	1	-0.453	0.916	Simple_repeat	Simple_repeat
_GCGCA_n	0.277	0.975	0.452	0.624	Simple_repeat	Simple_repeat
_GATACATA_n	0.359	0.975	0.452	0.794	Simple_repeat	Simple_repeat
_AATATT_n	0.49	0.975	-0.452	0.869	Simple_repeat	Simple_repeat
_TTGGCCAC_n	0.239	0.981	0.452	0.813	Simple_repeat	Simple_repeat
_TTCACTA_n	0.211	0.981	0.452	0.851	Simple_repeat	Simple_repeat
_AACTGTA_n	-0.364	0.981	-0.451	0.918	Simple_repeat	Simple_repeat
_ACAAGA_n	0.452	0.647	0.451	0.408	Simple_repeat	Simple_repeat
_AACCGT_n	-0.0638	0.998	0.451	0.899	Simple_repeat	Simple_repeat
_GACCCA_n	0.303	0.962	0.451	0.499	Simple_repeat	Simple_repeat
_AATACTC_n	0.28	0.981	-0.451	0.916	Simple_repeat	Simple_repeat
_AATTATC_n	0.297	0.983	-0.451	0.95	Simple_repeat	Simple_repeat
_AAAATC_n	-0.0306	1	-0.451	0.76	Simple_repeat	Simple_repeat
_GGAAGTG_n	0.0259	1	0.451	0.688	Simple_repeat	Simple_repeat
_TGTGCTG_n	-0.502	0.976	-0.451	0.947	Simple_repeat	Simple_repeat
_TGTAATA_n	0.421	0.975	-0.451	0.882	Simple_repeat	Simple_repeat
_ACGGATC_n	0.374	0.951	0.451	0.618	Simple_repeat	Simple_repeat
_GAGCTGCC_n	-0.648	0.975	-0.451	0.953	Simple_repeat	Simple_repeat
_GCTATCA_n	-0.755	0.754	-0.45	0.887	Simple_repeat	Simple_repeat
_ACCGACCA_n	-0.333	0.981	-0.45	0.882	Simple_repeat	Simple_repeat
_CTCCACC_n	-0.0311	1	0.45	0.838	Simple_repeat	Simple_repeat
_AACAGCA_n	-0.137	0.985	0.45	0.859	Simple_repeat	Simple_repeat
_TTAATAA_n	0.254	0.981	-0.45	0.882	Simple_repeat	Simple_repeat
_ATCTTA_n	-0.147	0.989	-0.45	0.904	Simple_repeat	Simple_repeat
_GGCAGC_n	-0.0994	0.984	0.45	0.461	Simple_repeat	Simple_repeat
_GCTGGGTA_n	-0.118	0.986	0.45	0.836	Simple_repeat	Simple_repeat
_AACCGGG_n	-1.41	0.558	-0.45	0.96	Simple_repeat	Simple_repeat
_GGCGTTG_n	-0.586	0.975	-0.449	0.953	Simple_repeat	Simple_repeat
_ACTTGCA_n	-0.223	0.981	-0.449	0.657	Simple_repeat	Simple_repeat
_CTCCAC_n	0.00169	1	0.449	0.306	Simple_repeat	Simple_repeat
_TCTCTA_n	-0.116	0.984	-0.448	0.477	Simple_repeat	Simple_repeat
_GACCGG_n	-0.345	0.975	0.448	0.809	Simple_repeat	Simple_repeat
_TGCCGTC_n	0.0414	1	0.448	0.836	Simple_repeat	Simple_repeat
_AGTTTTG_n	-0.191	0.983	-0.448	0.849	Simple_repeat	Simple_repeat
_TATGTATC_n	0.0971	0.998	-0.448	0.953	Simple_repeat	Simple_repeat
_ACCACG_n	0.34	0.975	0.448	0.78	Simple_repeat	Simple_repeat
_GAGGAAT_n	-0.17	0.984	-0.448	0.844	Simple_repeat	Simple_repeat
_TCCTCAG_n	0.341	0.975	0.448	0.79	Simple_repeat	Simple_repeat
_AGGATGCA_n	-0.0787	0.992	0.447	0.842	Simple_repeat	Simple_repeat
_ATTATAT_n	0.32	0.981	-0.447	0.891	Simple_repeat	Simple_repeat
_AACGACA_n	0.205	0.981	0.447	0.763	Simple_repeat	Simple_repeat
_CCAGCAGCT_n	0.307	0.981	0.447	0.933	Simple_repeat	Simple_repeat
_TCATTG_n	-0.217	0.976	0.447	0.581	Simple_repeat	Simple_repeat
_TCCTGAG_n	-0.164	0.989	-0.447	0.907	Simple_repeat	Simple_repeat
_GATGCCCAA_n	-0.233	0.982	-0.446	0.891	Simple_repeat	Simple_repeat
_TGTCTGGA_n	-0.0261	1	-0.446	0.906	Simple_repeat	Simple_repeat
_GGCGACA_n	0.181	0.985	0.446	0.942	Simple_repeat	Simple_repeat
_ACCACCT_n	-0.464	0.975	-0.446	0.849	Simple_repeat	Simple_repeat
_TTAATA_n	0.373	0.975	-0.446	0.857	Simple_repeat	Simple_repeat
_GAAACG_n	-0.0684	0.996	-0.446	0.796	Simple_repeat	Simple_repeat
_GAGTCGG_n	-0.678	0.894	-0.446	0.898	Simple_repeat	Simple_repeat
_TTGTCC_n	-0.0475	0.999	0.446	0.854	Simple_repeat	Simple_repeat
_TTAATAT_n	0.249	0.981	-0.446	0.832	Simple_repeat	Simple_repeat
_AATCGAA_n	-0.171	0.984	-0.446	0.849	Simple_repeat	Simple_repeat
_CAAGCAA_n	-0.127	0.989	-0.446	0.828	Simple_repeat	Simple_repeat
_AAGATA_n	0.713	0.951	-0.445	0.916	Simple_repeat	Simple_repeat
_TTCAAC_n	-0.171	0.985	-0.445	0.9	Simple_repeat	Simple_repeat
_TTGTGA_n	0.247	0.981	0.445	0.872	Simple_repeat	Simple_repeat
_TACCATCGA_n	-0.155	0.983	0.445	0.821	Simple_repeat	Simple_repeat
_TCTCCC_n	0.239	0.975	0.445	0.388	Simple_repeat	Simple_repeat
_AGTTTT_n	0.207	0.981	-0.445	0.523	Simple_repeat	Simple_repeat
_CACCG_n	-0.243	0.981	-0.445	0.81	Simple_repeat	Simple_repeat
_GATGGG_n	0.571	0.984	-0.445	0.987	Simple_repeat	Simple_repeat
_GCAGCAACA_n	-0.386	0.938	0.445	0.668	Simple_repeat	Simple_repeat
Copia2_LTR_DM	0.251	0.981	-0.444	0.746	LTR	Copia
_TCACGG_n	0.17	0.984	0.444	0.851	Simple_repeat	Simple_repeat
_AACTGGG_n	0.377	0.981	-0.444	0.947	Simple_repeat	Simple_repeat
_GGC_n	-0.108	0.984	0.444	0.631	Simple_repeat	Simple_repeat
_ATATACAA_n	0.641	0.975	-0.444	0.952	Simple_repeat	Simple_repeat
_TAATGG_n	-0.355	0.975	-0.444	0.836	Simple_repeat	Simple_repeat
_AGTTTTAT_n	0.452	0.981	-0.444	0.942	Simple_repeat	Simple_repeat
_CGCTGGC_n	-0.164	0.985	0.444	0.911	Simple_repeat	Simple_repeat
_AGGCAC_n	0.126	0.989	0.444	0.869	Simple_repeat	Simple_repeat
_CGGATGGA_n	0.317	0.975	0.444	0.822	Simple_repeat	Simple_repeat
_CCCGTTT_n	-0.648	0.909	-0.443	0.893	Simple_repeat	Simple_repeat
_ATCACCC_n	-0.0566	1	0.443	0.953	Simple_repeat	Simple_repeat
_TGGCCAGAA_n	0.647	0.962	0.443	0.931	Simple_repeat	Simple_repeat
_ATAGCTT_n	0.12	0.989	-0.443	0.89	Simple_repeat	Simple_repeat
_GCG_n	-0.0476	0.997	0.442	0.677	Simple_repeat	Simple_repeat
_TGTGTGCTG_n	0.458	0.975	0.442	0.904	Simple_repeat	Simple_repeat
_ATCTA_n	0.566	0.958	-0.442	0.891	Simple_repeat	Simple_repeat
_TCTCTCC_n	0.198	0.981	0.442	0.821	Simple_repeat	Simple_repeat
_TGGTAT_n	0.176	0.981	0.442	0.508	Simple_repeat	Simple_repeat
_CCATCTT_n	-0.442	0.861	-0.442	0.624	Simple_repeat	Simple_repeat
_ATACACGC_n	0.326	0.975	0.441	0.837	Simple_repeat	Simple_repeat
_ATACGCA_n	0.128	0.989	0.441	0.869	Simple_repeat	Simple_repeat
_ACAGCAACA_n	0.54	0.975	-0.441	0.926	Simple_repeat	Simple_repeat
_GCCCT_n	0.0311	1	0.441	0.872	Simple_repeat	Simple_repeat
_CT_n	0.393	0.798	0.441	0.414	Simple_repeat	Simple_repeat
_GATGGCTA_n	0.616	0.981	-0.441	0.953	Simple_repeat	Simple_repeat
_CCGCGC_n	-0.106	0.989	0.441	0.872	Simple_repeat	Simple_repeat
_AACTCA_n	-0.0218	1	-0.44	0.866	Simple_repeat	Simple_repeat
_GATGTCT_n	-0.241	0.981	-0.44	0.69	Simple_repeat	Simple_repeat
_TGGGAAAA_n	-0.476	0.861	-0.44	0.688	Simple_repeat	Simple_repeat
_TAAATG_n	0.0137	1	-0.44	0.886	Simple_repeat	Simple_repeat
_CGGCTT_n	-0.165	0.985	-0.44	0.906	Simple_repeat	Simple_repeat
_AGCCACTG_n	-0.285	0.981	-0.44	0.89	Simple_repeat	Simple_repeat
_GCC_n	-0.12	0.984	0.44	0.671	Simple_repeat	Simple_repeat
_TGTTGAA_n	-0.0742	1	0.44	0.953	Simple_repeat	Simple_repeat
_CGATGGG_n	0.148	0.984	0.44	0.828	Simple_repeat	Simple_repeat
_GGAGCGG_n	-0.0553	1	-0.44	0.953	Simple_repeat	Simple_repeat
_ATTGAGC_n	0.928	0.981	-0.44	0.972	Simple_repeat	Simple_repeat
_ATTAG_n	0.164	0.984	-0.439	0.873	Simple_repeat	Simple_repeat
_CCATGTGT_n	-1.28	0.0322	-0.439	0.916	Simple_repeat	Simple_repeat
_GGGATA_n	0.0449	0.998	0.439	0.75	Simple_repeat	Simple_repeat
_TTAGATT_n	-0.0626	1	-0.439	0.953	Simple_repeat	Simple_repeat
_GCCAACT_n	0.343	0.975	0.439	0.808	Simple_repeat	Simple_repeat
_GTCCGGT_n	-0.318	0.981	-0.438	0.91	Simple_repeat	Simple_repeat
_AAAAGG_n	1.01	0.644	-0.438	0.893	Simple_repeat	Simple_repeat
_TGCGTCC_n	-0.353	0.981	-0.438	0.906	Simple_repeat	Simple_repeat
_TTTCAA_n	0.845	0.00322	0.438	0.466	Simple_repeat	Simple_repeat
_TGTACT_n	0.00833	1	0.438	0.933	Simple_repeat	Simple_repeat
_GGACAG_n	-0.23	0.983	-0.437	0.906	Simple_repeat	Simple_repeat
_ACTTA_n	0.125	0.996	0.437	0.953	Simple_repeat	Simple_repeat
_ATTGAT_n	-0.257	0.982	-0.437	0.916	Simple_repeat	Simple_repeat
_ATTAATA_n	0.669	0.951	-0.437	0.928	Simple_repeat	Simple_repeat
_TCACAGC_n	-0.225	0.981	0.437	0.906	Simple_repeat	Simple_repeat
_TGCTTTG_n	-0.493	0.975	-0.437	0.882	Simple_repeat	Simple_repeat
_TAATTA_n	0.48	0.961	-0.437	0.85	Simple_repeat	Simple_repeat
_AGTCTG_n	0.162	0.981	0.437	0.515	Simple_repeat	Simple_repeat
_CGTTCC_n	-0.206	0.981	0.437	0.671	Simple_repeat	Simple_repeat
_TGGCCAAG_n	-0.219	0.981	0.437	0.869	Simple_repeat	Simple_repeat
_AATCCCA_n	-0.134	0.985	-0.437	0.85	Simple_repeat	Simple_repeat
_GCCTCTT_n	-0.423	0.975	0.436	0.891	Simple_repeat	Simple_repeat
_TGAGCT_n	-0.281	0.976	-0.436	0.75	Simple_repeat	Simple_repeat
_GGGTGATG_n	-0.478	0.975	0.436	0.948	Simple_repeat	Simple_repeat
_GGTCAAG_n	0.18	0.983	0.436	0.866	Simple_repeat	Simple_repeat
_GAATATG_n	0.138	0.984	0.436	0.849	Simple_repeat	Simple_repeat
_TTATGAA_n	0.0558	0.999	-0.436	0.89	Simple_repeat	Simple_repeat
_TTATTA_n	0.291	0.976	-0.435	0.782	Simple_repeat	Simple_repeat
_AGTCTGC_n	-0.355	0.975	-0.434	0.838	Simple_repeat	Simple_repeat
_TGTCCAT_n	-0.132	0.983	-0.434	0.601	Simple_repeat	Simple_repeat
_CCGTCCA_n	-0.28	0.981	0.434	0.89	Simple_repeat	Simple_repeat
_GCCGAG_n	-0.171	0.985	0.434	0.929	Simple_repeat	Simple_repeat
_GCGGCC_n	-0.159	0.984	0.434	0.898	Simple_repeat	Simple_repeat
_AGGATAT_n	-0.0906	0.989	-0.434	0.777	Simple_repeat	Simple_repeat
_GTTGTAG_n	-0.715	0.975	-0.434	0.956	Simple_repeat	Simple_repeat
_ATAGTAT_n	0.495	0.938	-0.434	0.774	Simple_repeat	Simple_repeat
_TACTGA_n	0.35	0.981	-0.433	0.891	Simple_repeat	Simple_repeat
_AGACTGC_n	-0.298	0.981	0.433	0.906	Simple_repeat	Simple_repeat
_AGCCGC_n	-0.0101	1	0.433	0.821	Simple_repeat	Simple_repeat
_TCCAACA_n	-0.0244	1	0.433	0.849	Simple_repeat	Simple_repeat
_ATGTCGC_n	0.576	0.72	0.433	0.703	Simple_repeat	Simple_repeat
_ACGAAC_n	0.0903	0.992	0.433	0.89	Simple_repeat	Simple_repeat
_GAGATC_n	-0.0805	0.989	0.433	0.603	Simple_repeat	Simple_repeat
_GAATTCA_n	-0.222	0.981	0.433	0.89	Simple_repeat	Simple_repeat
_CCGCAG_n	-0.29	0.981	0.433	0.873	Simple_repeat	Simple_repeat
_CGACACC_n	-0.695	0.893	-0.432	0.916	Simple_repeat	Simple_repeat
_CACCAGC_n	-0.229	0.981	0.432	0.877	Simple_repeat	Simple_repeat
_AGTGCG_n	0.0963	0.996	0.432	0.92	Simple_repeat	Simple_repeat
_AGGCAA_n	-0.371	0.975	-0.432	0.782	Simple_repeat	Simple_repeat
_CGGCGT_n	-0.0386	1	0.432	0.872	Simple_repeat	Simple_repeat
_CGC_n	-0.108	0.984	0.432	0.581	Simple_repeat	Simple_repeat
_ACTATTT_n	1.11	0.861	-0.432	0.953	Simple_repeat	Simple_repeat
_GCCTGT_n	0.0596	0.999	0.432	0.904	Simple_repeat	Simple_repeat
_TCTCACA_n	-0.094	0.992	-0.432	0.869	Simple_repeat	Simple_repeat
_TCAGGA_n	-0.12	0.996	-0.431	0.953	Simple_repeat	Simple_repeat
_AAATGGA_n	-0.369	0.975	0.431	0.906	Simple_repeat	Simple_repeat
_TAACGG_n	-0.398	0.981	0.431	0.934	Simple_repeat	Simple_repeat
_AACACCTG_n	-0.487	0.966	-0.431	0.869	Simple_repeat	Simple_repeat
_GGGTATA_n	0.283	0.981	0.431	0.927	Simple_repeat	Simple_repeat
_GATCTC_n	-0.72	0.938	-0.431	0.947	Simple_repeat	Simple_repeat
_CTGTGA_n	0.0539	1	0.431	0.916	Simple_repeat	Simple_repeat
_CTGGTCT_n	-0.0203	1	0.431	0.96	Simple_repeat	Simple_repeat
_CTGCTGGTG_n	-0.194	0.981	0.43	0.849	Simple_repeat	Simple_repeat
_GATTCCC_n	0.0525	0.997	0.43	0.829	Simple_repeat	Simple_repeat
_TAGAA_n	0.169	0.984	-0.43	0.887	Simple_repeat	Simple_repeat
_GCCC_n	-0.0552	0.996	0.43	0.743	Simple_repeat	Simple_repeat
_CGGTTA_n	-0.441	0.975	0.429	0.933	Simple_repeat	Simple_repeat
_TAACATAGAA_n	0.802	0.981	-0.429	0.987	Simple_repeat	Simple_repeat
_TTGGTA_n	-0.275	0.981	0.429	0.849	Simple_repeat	Simple_repeat
_GTCCGTAT_n	-0.619	0.97	0.429	0.95	Simple_repeat	Simple_repeat
_CACAA_n	0.0693	0.989	0.429	0.513	Simple_repeat	Simple_repeat
_GTCCTTTG_n	0.479	0.981	0.429	0.96	Simple_repeat	Simple_repeat
_AGCAACC_n	0.682	0.962	-0.428	0.918	Simple_repeat	Simple_repeat
_TCGACAT_n	-0.627	0.946	-0.428	0.916	Simple_repeat	Simple_repeat
_ATAGAT_n	0.169	0.984	-0.428	0.844	Simple_repeat	Simple_repeat
_AGTAAT_n	0.044	1	-0.428	0.904	Simple_repeat	Simple_repeat
_TTAGGG_n	0.323	0.981	0.428	0.873	Simple_repeat	Simple_repeat
_GATCCT_n	-0.175	0.983	-0.428	0.838	Simple_repeat	Simple_repeat
_AGGA_n	-0.0617	0.996	0.428	0.813	Simple_repeat	Simple_repeat
_TTTCTCG_n	0.143	0.989	-0.428	0.906	Simple_repeat	Simple_repeat
_TTATCA_n	0.454	0.975	-0.428	0.927	Simple_repeat	Simple_repeat
_TTCACAG_n	-0.565	0.951	-0.428	0.899	Simple_repeat	Simple_repeat
_TAAGAA_n	0.306	0.983	-0.427	0.953	Simple_repeat	Simple_repeat
_TAGATAAT_n	0.963	0.909	-0.427	0.953	Simple_repeat	Simple_repeat
_TGCAGTTGC_n	-0.481	0.981	-0.427	0.972	Simple_repeat	Simple_repeat
_AAGAGAC_n	0.412	0.981	0.427	0.952	Simple_repeat	Simple_repeat
_CCACTGC_n	-0.1	0.992	-0.427	0.891	Simple_repeat	Simple_repeat
_CAAATGC_n	0.0313	1	0.427	0.897	Simple_repeat	Simple_repeat
_CTCTCT_n	0.352	0.843	0.427	0.366	Simple_repeat	Simple_repeat
_TTAATT_n	0.328	0.975	-0.427	0.805	Simple_repeat	Simple_repeat
_CAGCTCC_n	-0.358	0.981	-0.426	0.918	Simple_repeat	Simple_repeat
_TGAATAA_n	0.5	0.975	-0.426	0.931	Simple_repeat	Simple_repeat
_GAATTAT_n	0.0856	1	-0.426	0.964	Simple_repeat	Simple_repeat
_GCAGTTT_n	0.273	0.975	0.426	0.52	Simple_repeat	Simple_repeat
_CCCACTG_n	-0.1	0.989	0.425	0.872	Simple_repeat	Simple_repeat
_TCTTGT_n	-0.213	0.981	-0.425	0.654	Simple_repeat	Simple_repeat
_ACACACC_n	-0.538	0.861	-0.425	0.818	Simple_repeat	Simple_repeat
_TGCCACCCAA_n	0.361	0.975	0.425	0.869	Simple_repeat	Simple_repeat
_CCCAACC_n	0.0394	1	0.425	0.899	Simple_repeat	Simple_repeat
_TTCTGGC_n	-0.449	0.97	-0.425	0.849	Simple_repeat	Simple_repeat
_GGGCGAAAGT_n	-0.219	0.984	-0.425	0.948	Simple_repeat	Simple_repeat
_CCGACAA_n	-1.19	0.572	-0.424	0.953	Simple_repeat	Simple_repeat
_CCCTGC_n	0.194	0.981	0.424	0.828	Simple_repeat	Simple_repeat
_TCAGGT_n	-0.223	0.981	-0.424	0.848	Simple_repeat	Simple_repeat
_CCCCAAT_n	-0.0751	0.996	0.424	0.898	Simple_repeat	Simple_repeat
_GACGCG_n	-0.34	0.981	-0.424	0.948	Simple_repeat	Simple_repeat
_AAAAGCGG_n	0.354	0.981	0.424	0.953	Simple_repeat	Simple_repeat
_GCTGATC_n	0.232	0.981	0.424	0.899	Simple_repeat	Simple_repeat
_GGATGCCA_n	-0.291	0.981	0.424	0.878	Simple_repeat	Simple_repeat
_GGGAAGAGAG_n	-0.138	0.992	0.424	0.957	Simple_repeat	Simple_repeat
_TTCGTG_n	-0.0124	1	0.423	0.701	Simple_repeat	Simple_repeat
_GGTCAGT_n	-0.119	0.989	-0.423	0.893	Simple_repeat	Simple_repeat
_GGCACTCT_n	-0.393	0.975	-0.423	0.852	Simple_repeat	Simple_repeat
_AATTCC_n	0.369	0.951	0.423	0.654	Simple_repeat	Simple_repeat
_TGTCGC_n	0.173	0.981	0.423	0.538	Simple_repeat	Simple_repeat
_TCTTTTC_n	0.339	0.981	-0.423	0.947	Simple_repeat	Simple_repeat
_CCGTGT_n	0.0412	0.999	0.422	0.823	Simple_repeat	Simple_repeat
_ACTGAACA_n	-0.197	0.983	0.422	0.9	Simple_repeat	Simple_repeat
_TCTAAAA_n	0.551	0.975	0.422	0.947	Simple_repeat	Simple_repeat
_CTGAACA_n	0.202	0.983	-0.422	0.869	Simple_repeat	Simple_repeat
FUSHI_DM	-0.0748	0.989	-0.422	0.711	Unknown	Unknown
_CCGGAAT_n	-0.317	0.976	0.422	0.883	Simple_repeat	Simple_repeat
_TCCGACA_n	0.00684	1	0.422	0.746	Simple_repeat	Simple_repeat
_CGAA_n	0.122	0.981	0.422	0.461	Simple_repeat	Simple_repeat
_GGTCGTG_n	-0.555	0.951	0.422	0.918	Simple_repeat	Simple_repeat
_ATGAAGT_n	-0.0281	1	-0.422	0.891	Simple_repeat	Simple_repeat
_GGAGTTT_n	-0.159	0.984	-0.422	0.829	Simple_repeat	Simple_repeat
_TTACCTT_n	1.44	0.0363	-0.421	0.85	Simple_repeat	Simple_repeat
_GTTTCCA_n	0.0575	1	0.421	0.946	Simple_repeat	Simple_repeat
_ACTCCC_n	0.0434	0.997	0.421	0.712	Simple_repeat	Simple_repeat
_TATCTA_n	0.0541	0.999	-0.421	0.882	Simple_repeat	Simple_repeat
_CTCTCC_n	0.38	0.723	0.421	0.345	Simple_repeat	Simple_repeat
_GGATTGCAGT_n	0.0984	0.989	0.42	0.851	Simple_repeat	Simple_repeat
_TCTTATC_n	0.574	0.966	-0.42	0.888	Simple_repeat	Simple_repeat
_AGTCAGTT_n	0.032	1	0.42	0.934	Simple_repeat	Simple_repeat
_ACACTT_n	1.05	0.828	0.42	0.953	Simple_repeat	Simple_repeat
_TGGTCACA_n	0.0771	0.996	0.42	0.899	Simple_repeat	Simple_repeat
_AATTTAATT_n	0.742	0.975	-0.419	0.953	Simple_repeat	Simple_repeat
_CCCGAG_n	-0.0183	1	0.419	0.803	Simple_repeat	Simple_repeat
_CACAGGA_n	-0.293	0.981	-0.419	0.849	Simple_repeat	Simple_repeat
_GCCGTC_n	-0.0116	1	0.419	0.769	Simple_repeat	Simple_repeat
_GCTAGTT_n	-0.22	0.981	0.418	0.886	Simple_repeat	Simple_repeat
_GAGCGA_n	0.234	0.975	0.418	0.346	Simple_repeat	Simple_repeat
_GACTA_n	0.174	0.985	-0.417	0.916	Simple_repeat	Simple_repeat
_TCCCGAT_n	-0.291	0.975	0.417	0.828	Simple_repeat	Simple_repeat
_ATTTATGT_n	0.37	0.981	-0.417	0.882	Simple_repeat	Simple_repeat
_CCCCACC_n	-0.19	0.984	-0.417	0.878	Simple_repeat	Simple_repeat
_GTTAC_n	-0.286	0.981	-0.417	0.872	Simple_repeat	Simple_repeat
_TTAGTT_n	0.117	0.984	-0.417	0.69	Simple_repeat	Simple_repeat
_CGGTACA_n	-0.313	0.981	0.417	0.953	Simple_repeat	Simple_repeat
_ACTTCA_n	0.112	0.996	-0.417	0.953	Simple_repeat	Simple_repeat
_AATTCG_n	0.26	0.981	-0.417	0.872	Simple_repeat	Simple_repeat
_ATTCCCA_n	-0.403	0.962	0.416	0.854	Simple_repeat	Simple_repeat
_GCTCCGG_n	0.0396	1	0.416	0.947	Simple_repeat	Simple_repeat
_GGCTCT_n	0.0586	0.996	0.416	0.822	Simple_repeat	Simple_repeat
_GAATACG_n	0.0904	0.999	-0.415	0.957	Simple_repeat	Simple_repeat
_CGTCGTCGC_n	-0.0336	1	0.415	0.964	Simple_repeat	Simple_repeat
_AATGTT_n	0.275	0.981	-0.415	0.905	Simple_repeat	Simple_repeat
_CCGGCT_n	-0.538	0.843	-0.415	0.821	Simple_repeat	Simple_repeat
_GGAGTCC_n	0.342	0.975	0.415	0.741	Simple_repeat	Simple_repeat
_GAGCAGG_n	0.0328	1	-0.415	0.945	Simple_repeat	Simple_repeat
_TGATAA_n	0.147	0.984	-0.415	0.836	Simple_repeat	Simple_repeat
_TAACAG_n	0.288	0.983	-0.415	0.95	Simple_repeat	Simple_repeat
_TTATGTT_n	0.43	0.975	-0.415	0.891	Simple_repeat	Simple_repeat
_TTCTATT_n	0.173	0.985	-0.415	0.903	Simple_repeat	Simple_repeat
_TTGGAAC_n	-0.789	0.605	-0.415	0.89	Simple_repeat	Simple_repeat
_GGAGTAC_n	-0.0386	0.999	0.415	0.816	Simple_repeat	Simple_repeat
_GACTCTA_n	0.314	0.981	0.414	0.947	Simple_repeat	Simple_repeat
_CATAGAA_n	0.509	0.951	0.414	0.882	Simple_repeat	Simple_repeat
_AGGCGA_n	0.199	0.981	0.414	0.654	Simple_repeat	Simple_repeat
_CGG_n	-0.114	0.984	0.414	0.753	Simple_repeat	Simple_repeat
_GATAATC_n	-0.219	0.984	-0.414	0.933	Simple_repeat	Simple_repeat
_TCTCC_n	0.184	0.981	0.414	0.652	Simple_repeat	Simple_repeat
_CGGAATGA_n	-0.0207	1	0.414	0.893	Simple_repeat	Simple_repeat
_CTCCCTTT_n	-0.353	0.975	-0.414	0.844	Simple_repeat	Simple_repeat
_TTATAA_n	0.515	0.951	-0.414	0.872	Simple_repeat	Simple_repeat
_GGAGACG_n	-0.292	0.975	-0.414	0.75	Simple_repeat	Simple_repeat
_AATAGAG_n	-0.422	0.981	-0.414	0.939	Simple_repeat	Simple_repeat
_TATTTAC_n	0.264	0.981	-0.414	0.847	Simple_repeat	Simple_repeat
_CGCAAT_n	-0.271	0.976	-0.413	0.759	Simple_repeat	Simple_repeat
_ATGCAT_n	0.266	0.975	0.413	0.653	Simple_repeat	Simple_repeat
_TTCGCAA_n	-0.491	0.9	-0.413	0.82	Simple_repeat	Simple_repeat
_GTCGAA_n	-0.156	0.985	-0.413	0.888	Simple_repeat	Simple_repeat
_TAGCCG_n	0.157	0.984	0.413	0.847	Simple_repeat	Simple_repeat
_AGACG_n	0.208	0.984	-0.413	0.916	Simple_repeat	Simple_repeat
_CCAGGTT_n	0.00868	1	0.413	0.953	Simple_repeat	Simple_repeat
_CGTGGG_n	-1.04	0.728	-0.413	0.953	Simple_repeat	Simple_repeat
_ATGTACA_n	0.00656	1	-0.413	0.747	Simple_repeat	Simple_repeat
_GTGTGC_n	0.147	0.981	0.413	0.483	Simple_repeat	Simple_repeat
_CTCCTCG_n	-0.578	0.951	0.413	0.941	Simple_repeat	Simple_repeat
_AGCGGC_n	0.00789	1	0.413	0.407	Simple_repeat	Simple_repeat
_GTTTTTGA_n	-0.274	0.981	-0.413	0.89	Simple_repeat	Simple_repeat
_GCCAAC_n	-0.133	0.984	0.413	0.759	Simple_repeat	Simple_repeat
_TAAGA_n	0.0479	1	-0.412	0.891	Simple_repeat	Simple_repeat
_ATATGAA_n	0.531	0.976	-0.412	0.953	Simple_repeat	Simple_repeat
_TGCAACC_n	0.028	1	0.412	0.96	Simple_repeat	Simple_repeat
_GTGTGG_n	0.000746	1	0.412	0.466	Simple_repeat	Simple_repeat
_CGTTGTT_n	-0.263	0.981	-0.411	0.906	Simple_repeat	Simple_repeat
_AACTGAG_n	-0.115	0.983	-0.411	0.493	Simple_repeat	Simple_repeat
_AGATT_n	0.0781	0.989	-0.411	0.759	Simple_repeat	Simple_repeat
_GCACT_n	0.378	0.975	0.411	0.85	Simple_repeat	Simple_repeat
_ATTTATT_n	0.285	0.981	-0.411	0.853	Simple_repeat	Simple_repeat
_AGTAAG_n	0.277	0.981	-0.411	0.891	Simple_repeat	Simple_repeat
_CAAGATGC_n	0.0645	0.997	0.411	0.89	Simple_repeat	Simple_repeat
_ACACAGA_n	0.38	0.975	0.411	0.891	Simple_repeat	Simple_repeat
_TGTTATC_n	0.629	0.981	-0.411	0.961	Simple_repeat	Simple_repeat
_GTGTCGC_n	-0.504	0.975	0.411	0.947	Simple_repeat	Simple_repeat
_ATCCGTA_n	-0.323	0.951	0.411	0.665	Simple_repeat	Simple_repeat
_TGGGAGGA_n	0.042	0.999	0.411	0.851	Simple_repeat	Simple_repeat
_TAAGATT_n	0.207	0.989	-0.41	0.953	Simple_repeat	Simple_repeat
_ATCTCAGT_n	-0.00848	1	-0.41	0.949	Simple_repeat	Simple_repeat
_CCCGGATC_n	-0.0194	1	-0.41	0.932	Simple_repeat	Simple_repeat
_TGTAATTA_n	0.924	0.975	-0.41	0.957	Simple_repeat	Simple_repeat
_GCAAAAGCG_n	0.239	0.983	0.41	0.934	Simple_repeat	Simple_repeat
_TTTTATA_n	0.657	0.569	-0.41	0.753	Simple_repeat	Simple_repeat
_TGACCC_n	-0.0568	0.999	0.409	0.906	Simple_repeat	Simple_repeat
_GCAATGG_n	-0.288	0.981	-0.409	0.926	Simple_repeat	Simple_repeat
_TATATGTA_n	0.192	0.983	-0.409	0.876	Simple_repeat	Simple_repeat
_TGGGTAT_n	0.133	0.982	0.409	0.654	Simple_repeat	Simple_repeat
_CGTCCAT_n	0.479	0.975	0.408	0.903	Simple_repeat	Simple_repeat
_TCTATAC_n	-0.0157	1	-0.408	0.947	Simple_repeat	Simple_repeat
_GTGTCTGT_n	-0.296	0.981	0.408	0.899	Simple_repeat	Simple_repeat
_CATAACT_n	0.51	0.975	0.407	0.953	Simple_repeat	Simple_repeat
_ACTATAC_n	-0.0561	1	-0.407	0.947	Simple_repeat	Simple_repeat
_TGCTATT_n	0.267	0.981	-0.407	0.848	Simple_repeat	Simple_repeat
_CTGTCAT_n	0.379	0.975	0.407	0.899	Simple_repeat	Simple_repeat
_GTAGAT_n	-0.0968	0.992	-0.407	0.89	Simple_repeat	Simple_repeat
_CCATTCG_n	0.0528	0.995	0.407	0.624	Simple_repeat	Simple_repeat
_CGGACTA_n	-0.0447	0.999	0.406	0.828	Simple_repeat	Simple_repeat
_GGTGGC_n	-0.178	0.981	0.406	0.724	Simple_repeat	Simple_repeat
_CCACTAG_n	-0.163	0.984	-0.406	0.872	Simple_repeat	Simple_repeat
_GGCTGC_n	-0.151	0.981	0.406	0.608	Simple_repeat	Simple_repeat
_GAATACT_n	-0.272	0.981	-0.406	0.916	Simple_repeat	Simple_repeat
_TACAATG_n	-0.018	1	-0.406	0.94	Simple_repeat	Simple_repeat
TLD2	0.364	0.976	-0.406	0.899	LTR	Gypsy
_GTACTG_n	0.608	0.951	0.406	0.918	Simple_repeat	Simple_repeat
_AGATCTC_n	0.589	0.949	0.406	0.906	Simple_repeat	Simple_repeat
_ACACATA_n	-0.0216	1	0.406	0.891	Simple_repeat	Simple_repeat
_AATTTA_n	0.5	0.938	-0.406	0.852	Simple_repeat	Simple_repeat
_CCGCACC_n	-0.398	0.981	-0.405	0.953	Simple_repeat	Simple_repeat
_CTATAT_n	-0.0531	0.999	-0.405	0.877	Simple_repeat	Simple_repeat
_GCTCACA_n	-0.0404	1	-0.405	0.869	Simple_repeat	Simple_repeat
_CGGCGG_n	-0.303	0.975	0.405	0.848	Simple_repeat	Simple_repeat
_GCGTTG_n	0.746	0.723	0.405	0.872	Simple_repeat	Simple_repeat
_TGGAAA_n	-0.194	0.981	-0.405	0.688	Simple_repeat	Simple_repeat
_GAGATT_n	-0.108	0.992	-0.405	0.933	Simple_repeat	Simple_repeat
_AGTGAA_n	0.106	0.989	-0.405	0.816	Simple_repeat	Simple_repeat
_CATCAGCAA_n	-0.325	0.981	-0.404	0.952	Simple_repeat	Simple_repeat
_TTAAGCA_n	1.1	0.975	-0.404	0.972	Simple_repeat	Simple_repeat
_TCATATA_n	0.169	0.985	-0.404	0.934	Simple_repeat	Simple_repeat
_ACTCAA_n	0.13	0.982	0.404	0.64	Simple_repeat	Simple_repeat
_GTTCTCG_n	0.143	0.985	0.404	0.907	Simple_repeat	Simple_repeat
_TA_n	0.246	0.981	-0.404	0.873	Simple_repeat	Simple_repeat
_GCTCAA_n	-0.47	0.909	-0.404	0.813	Simple_repeat	Simple_repeat
_CAGGC_n	0.332	0.975	0.404	0.759	Simple_repeat	Simple_repeat
_GTAATG_n	-0.209	0.985	0.403	0.953	Simple_repeat	Simple_repeat
_GGTCGT_n	-0.2	0.984	0.403	0.948	Simple_repeat	Simple_repeat
_CCTGGAT_n	0.574	0.951	0.403	0.905	Simple_repeat	Simple_repeat
_GCGAGT_n	-0.06	0.997	0.403	0.877	Simple_repeat	Simple_repeat
_TCCGCT_n	-0.0385	1	0.403	0.877	Simple_repeat	Simple_repeat
_GATATGG_n	0.184	0.984	0.403	0.906	Simple_repeat	Simple_repeat
_AGGTGG_n	-0.0278	1	0.402	0.581	Simple_repeat	Simple_repeat
_TCTTTGG_n	-0.487	0.975	-0.402	0.899	Simple_repeat	Simple_repeat
_GCCCC_n	1.22	0.938	0.402	0.972	Simple_repeat	Simple_repeat
_TTTTCGG_n	-0.536	0.975	-0.402	0.947	Simple_repeat	Simple_repeat
_GGACATG_n	-0.15	0.984	0.402	0.906	Simple_repeat	Simple_repeat
_AGTATGGG_n	-0.637	0.975	-0.402	0.957	Simple_repeat	Simple_repeat
_TCGTCCG_n	-0.0759	0.996	0.402	0.891	Simple_repeat	Simple_repeat
_GTCCAG_n	-0.0301	1	0.402	0.882	Simple_repeat	Simple_repeat
_CTATGT_n	-0.193	0.984	0.402	0.916	Simple_repeat	Simple_repeat
_ATGTCTGGG_n	-0.288	0.981	-0.402	0.924	Simple_repeat	Simple_repeat
_GCCTCAT_n	0.092	0.996	0.402	0.947	Simple_repeat	Simple_repeat
_AGCTGGA_n	-0.161	0.984	-0.402	0.872	Simple_repeat	Simple_repeat
_CTTGGAGTT_n	-0.0145	1	0.402	0.869	Simple_repeat	Simple_repeat
_ATTATA_n	0.338	0.975	-0.401	0.872	Simple_repeat	Simple_repeat
_AT_n	0.241	0.981	-0.401	0.878	Simple_repeat	Simple_repeat
_CTGGACG_n	-0.509	0.976	-0.401	0.953	Simple_repeat	Simple_repeat
_TGTCAGT_n	0.408	0.975	0.401	0.916	Simple_repeat	Simple_repeat
_GCGAT_n	-0.0382	0.997	0.401	0.61	Simple_repeat	Simple_repeat
_CAACAGCAG_n	-0.17	0.981	0.401	0.687	Simple_repeat	Simple_repeat
_GAAC_n	0.393	0.843	0.401	0.581	Simple_repeat	Simple_repeat
_ACCCCCC_n	-0.396	0.981	0.401	0.953	Simple_repeat	Simple_repeat
_CAGTTAGT_n	-0.35	0.981	-0.4	0.953	Simple_repeat	Simple_repeat
_CACACTA_n	-0.0628	0.996	0.4	0.805	Simple_repeat	Simple_repeat
_AATGCGA_n	-0.284	0.981	-0.4	0.916	Simple_repeat	Simple_repeat
_TGCGATG_n	0.285	0.985	-0.4	0.972	Simple_repeat	Simple_repeat
_CTCCATT_n	-0.125	0.982	-0.4	0.581	Simple_repeat	Simple_repeat
_TGGCTGT_n	0.662	0.975	0.4	0.956	Simple_repeat	Simple_repeat
_AGTCGC_n	-0.0219	1	0.399	0.581	Simple_repeat	Simple_repeat
_ATGGAAT_n	0.555	0.951	0.399	0.899	Simple_repeat	Simple_repeat
_CCGTT_n	-0.0289	0.999	0.399	0.601	Simple_repeat	Simple_repeat
_TGTTGG_n	-0.254	0.975	0.399	0.657	Simple_repeat	Simple_repeat
_CTGGAAC_n	0.337	0.975	0.399	0.869	Simple_repeat	Simple_repeat
_GGTAG_n	0.0309	1	0.399	0.872	Simple_repeat	Simple_repeat
_TATCCTA_n	-0.251	0.981	-0.399	0.932	Simple_repeat	Simple_repeat
_CCCACTT_n	-0.407	0.975	0.399	0.891	Simple_repeat	Simple_repeat
_CGGAGT_n	-0.467	0.837	-0.399	0.715	Simple_repeat	Simple_repeat
_CATTTTA_n	0.7	0.893	-0.398	0.892	Simple_repeat	Simple_repeat
_TGTTCTG_n	-0.161	0.981	-0.398	0.671	Simple_repeat	Simple_repeat
_TTGCA_n	-0.252	0.981	-0.398	0.813	Simple_repeat	Simple_repeat
_ATAAACT_n	0.239	0.985	-0.398	0.957	Simple_repeat	Simple_repeat
_TTTTAA_n	0.401	0.975	-0.398	0.837	Simple_repeat	Simple_repeat
_TACGGGT_n	-0.241	0.982	-0.397	0.927	Simple_repeat	Simple_repeat
_TTTCTAT_n	0.263	0.981	0.397	0.899	Simple_repeat	Simple_repeat
_TCTTTAT_n	0.498	0.981	-0.397	0.961	Simple_repeat	Simple_repeat
_GGACCC_n	0.0671	1	0.397	0.953	Simple_repeat	Simple_repeat
_CCATCGA_n	-0.127	0.989	-0.397	0.933	Simple_repeat	Simple_repeat
_TACAGAA_n	-0.419	0.975	-0.397	0.916	Simple_repeat	Simple_repeat
_ATAAGAT_n	0.0635	1	-0.397	0.947	Simple_repeat	Simple_repeat
_CAACTTG_n	-0.224	0.975	0.397	0.59	Simple_repeat	Simple_repeat
_ATCCTT_n	0.282	0.981	0.396	0.926	Simple_repeat	Simple_repeat
_TGTTGCTGC_n	-0.693	0.631	-0.396	0.869	Simple_repeat	Simple_repeat
_TGTTTGG_n	0.164	0.982	0.396	0.836	Simple_repeat	Simple_repeat
_CTCTCCA_n	-0.106	0.989	0.396	0.911	Simple_repeat	Simple_repeat
_GGCACT_n	-0.0425	0.997	0.396	0.701	Simple_repeat	Simple_repeat
_TGTGGATA_n	0.241	0.981	0.396	0.89	Simple_repeat	Simple_repeat
_GCAACATT_n	-0.4	0.981	-0.396	0.952	Simple_repeat	Simple_repeat
_TTACATT_n	0.138	0.989	-0.396	0.907	Simple_repeat	Simple_repeat
_TAAAT_n	0.401	0.951	-0.395	0.813	Simple_repeat	Simple_repeat
_ATTCTC_n	-0.103	0.985	-0.395	0.688	Simple_repeat	Simple_repeat
_TGTGACG_n	-0.0937	0.994	-0.395	0.911	Simple_repeat	Simple_repeat
_GGCTAC_n	-0.2	0.981	0.395	0.866	Simple_repeat	Simple_repeat
_TTGGAC_n	-0.177	0.984	-0.395	0.901	Simple_repeat	Simple_repeat
_TGAGTC_n	-0.265	0.981	-0.395	0.873	Simple_repeat	Simple_repeat
_GTGGTTG_n	0.116	0.989	0.395	0.873	Simple_repeat	Simple_repeat
_ATTCAT_n	0.233	0.982	-0.395	0.92	Simple_repeat	Simple_repeat
_TTTTGGA_n	0.035	0.999	-0.395	0.624	Simple_repeat	Simple_repeat
_GCAGCAGTA_n	0.0988	0.992	-0.395	0.89	Simple_repeat	Simple_repeat
_TAGTCCG_n	-0.51	0.976	-0.395	0.953	Simple_repeat	Simple_repeat
_CCGTCC_n	-0.386	0.981	0.394	0.952	Simple_repeat	Simple_repeat
_TTGAAT_n	0.0621	0.992	-0.394	0.712	Simple_repeat	Simple_repeat
_CTTTGCA_n	0.401	0.981	-0.394	0.918	Simple_repeat	Simple_repeat
_TTGCTGC_n	-0.634	0.909	-0.394	0.92	Simple_repeat	Simple_repeat
_AGGAGTC_n	-0.221	0.981	0.394	0.891	Simple_repeat	Simple_repeat
_AATGTC_n	-0.282	0.981	-0.394	0.89	Simple_repeat	Simple_repeat
_CCCACAT_n	0.0418	0.997	0.394	0.735	Simple_repeat	Simple_repeat
_TCTCCAG_n	0.0959	0.985	0.394	0.75	Simple_repeat	Simple_repeat
_CCACTCC_n	-0.0352	0.999	0.394	0.794	Simple_repeat	Simple_repeat
_GCCACC_n	-0.179	0.981	0.394	0.738	Simple_repeat	Simple_repeat
_GGCGAG_n	-0.177	0.989	-0.393	0.96	Simple_repeat	Simple_repeat
_TACTAGT_n	0.0247	1	-0.393	0.95	Simple_repeat	Simple_repeat
_AATTAC_n	0.055	0.997	-0.393	0.845	Simple_repeat	Simple_repeat
_TGCCGAG_n	0.0937	0.989	0.393	0.805	Simple_repeat	Simple_repeat
_CCACCCC_n	-0.111	0.984	0.393	0.76	Simple_repeat	Simple_repeat
_AATACAG_n	-3.96e-05	1	-0.393	0.933	Simple_repeat	Simple_repeat
_GTGGCCA_n	0.39	0.975	0.393	0.916	Simple_repeat	Simple_repeat
_GTCCACC_n	-0.18	0.984	-0.392	0.904	Simple_repeat	Simple_repeat
_CAGCTG_n	-0.0469	0.996	0.392	0.581	Simple_repeat	Simple_repeat
_CGAGTTG_n	0.219	0.984	0.392	0.942	Simple_repeat	Simple_repeat
_AGCTAGC_n	-0.344	0.976	0.392	0.916	Simple_repeat	Simple_repeat
_TTGCTGGA_n	0.302	0.981	0.392	0.869	Simple_repeat	Simple_repeat
_AGCTAC_n	0.403	0.843	0.392	0.618	Simple_repeat	Simple_repeat
_CGCACAG_n	-0.389	0.951	0.392	0.849	Simple_repeat	Simple_repeat
_ACATGT_n	-0.453	0.981	-0.392	0.962	Simple_repeat	Simple_repeat
_GTTCTGT_n	-0.365	0.975	-0.391	0.899	Simple_repeat	Simple_repeat
_AGAGAGC_n	-0.32	0.975	-0.391	0.838	Simple_repeat	Simple_repeat
_CATTTAG_n	0.926	0.0106	0.391	0.69	Simple_repeat	Simple_repeat
_TGCATCA_n	-0.48	0.975	0.391	0.953	Simple_repeat	Simple_repeat
_GAAG_n	0.199	0.984	0.391	0.953	Simple_repeat	Simple_repeat
_GCTGTG_n	0.292	0.975	0.391	0.752	Simple_repeat	Simple_repeat
_CGGCTAC_n	-0.267	0.981	0.391	0.904	Simple_repeat	Simple_repeat
_CAATTCG_n	-5,00E-05	1	-0.391	0.76	Simple_repeat	Simple_repeat
_ACAATGG_n	0.00241	1	-0.391	0.924	Simple_repeat	Simple_repeat
_GTCTATA_n	0.0933	0.996	-0.391	0.947	Simple_repeat	Simple_repeat
_GATCTGG_n	-0.125	0.989	-0.391	0.947	Simple_repeat	Simple_repeat
_GGTCCCA_n	0.271	0.989	-0.391	0.975	Simple_repeat	Simple_repeat
_AATTATTA_n	0.367	0.981	-0.391	0.956	Simple_repeat	Simple_repeat
_GAAGG_n	0.335	0.975	0.391	0.85	Simple_repeat	Simple_repeat
_CTGCCCC_n	-0.571	0.975	-0.39	0.953	Simple_repeat	Simple_repeat
_CCACCTT_n	-0.635	0.975	0.39	0.962	Simple_repeat	Simple_repeat
_ATCCGAA_n	0.039	0.997	0.39	0.703	Simple_repeat	Simple_repeat
_CGAAG_n	0.189	0.981	0.39	0.654	Simple_repeat	Simple_repeat
_CAAGAT_n	-0.087	0.997	-0.39	0.947	Simple_repeat	Simple_repeat
_CCGTGTC_n	-0.0562	1	0.39	0.95	Simple_repeat	Simple_repeat
_GACGAAGTG_n	-0.00686	1	0.39	0.949	Simple_repeat	Simple_repeat
_AACTT_n	0.112	0.989	-0.39	0.851	Simple_repeat	Simple_repeat
_ATTAGAC_n	-0.255	0.981	-0.39	0.796	Simple_repeat	Simple_repeat
_TTATAT_n	0.393	0.975	-0.39	0.869	Simple_repeat	Simple_repeat
_GTTTAA_n	-0.884	0.975	-0.39	0.975	Simple_repeat	Simple_repeat
_TCGACAA_n	-0.114	0.995	-0.389	0.952	Simple_repeat	Simple_repeat
_AATTATT_n	0.287	0.981	-0.389	0.854	Simple_repeat	Simple_repeat
_ACTAAGG_n	-0.317	0.981	0.389	0.916	Simple_repeat	Simple_repeat
_GCGTGC_n	-0.162	0.984	0.389	0.901	Simple_repeat	Simple_repeat
_TCTGATG_n	-0.102	0.997	-0.389	0.953	Simple_repeat	Simple_repeat
_GAACATC_n	0.0688	0.999	-0.389	0.947	Simple_repeat	Simple_repeat
BARI_DM	0.21	0.981	-0.389	0.798	DNA	TcMar-Tc1
_TATTCAT_n	0.0498	0.999	-0.389	0.893	Simple_repeat	Simple_repeat
_ACTGGTA_n	0.0404	0.999	-0.388	0.811	Simple_repeat	Simple_repeat
_CTCACG_n	-0.535	0.913	0.388	0.916	Simple_repeat	Simple_repeat
_GTAGCCGGA_n	0.292	0.981	0.388	0.869	Simple_repeat	Simple_repeat
_ACCGACT_n	-0.367	0.981	-0.388	0.933	Simple_repeat	Simple_repeat
_CTCTTAA_n	0.33	0.975	-0.388	0.86	Simple_repeat	Simple_repeat
_AGAGAG_n	0.175	0.981	-0.388	0.751	Simple_repeat	Simple_repeat
_TTTTCGGA_n	0.15	0.985	0.388	0.916	Simple_repeat	Simple_repeat
_CGGGCAA_n	0.15	0.985	0.387	0.908	Simple_repeat	Simple_repeat
_TAATAA_n	0.259	0.981	-0.387	0.869	Simple_repeat	Simple_repeat
_TATATTTA_n	-0.505	0.981	-0.387	0.96	Simple_repeat	Simple_repeat
_CTTCCCG_n	-0.0534	0.999	0.387	0.901	Simple_repeat	Simple_repeat
[truncated: 7,240 more rows]
